# Supplementary material for: Cellular abundance-based prognostic model associated with deregulated gene expression of leukemic stem cells in acute myeloid leukemia
Source: Front Cell Dev Biol. 2024 Mar 7;12:1345660. doi: 10.3389/fcell.2024.1345660 (PMC10958127; doi:10.3389/fcell.2024.1345660)
Supplement: Supplementary file 1 [file Table1.XLSX]

## Sheet: TableS1
TableS1. Cell Type Specific DEGs
CellType	gene	logFC	AveExpr	t	P.Value	adj.P.Val	B	LSC_Signature	N_Cell_Type
CMP	HBB	6.0877	8.66757	2.91708	0.005082	0.0310424	-2.32583	X	3
GMP	HBB	5.40412	8.66757	2.54904	0.0135787	0.036009	-3.33941	X	3
MEP	HBB	7.29336	8.66757	3.61228	0.000652639	0.011878	-0.582498	X	3
HSC	ACOX2	3.65567	6.07031	4.33073	6.24383e-05	0.0373127	1.63865	X	2
MPP	ACOX2	3.11248	6.07031	3.78107	0.00038248	0.127529	0.00977973	X	2
GMP	ACTA1	3.77281	4.93246	4.36667	5.52088e-05	0.00083265	1.6994	X	2
MEP	ACTA1	2.97925	4.93246	3.24146	0.00201061	0.0236927	-1.61197	X	2
CMP	ANK1	3.59008	6.65661	3.40859	0.00121875	0.0144386	-1.05191	X	2
MEP	ANK1	6.06149	6.65661	7.33412	1.00349e-09	1.32847e-06	12	X	2
CMP	APOC1	5.62201	5.50217	3.55342	0.000782219	0.0118026	-0.65197	X	2
MEP	APOC1	7.78917	5.50217	5.52565	8.99954e-07	0.000141604	5.57798	X	2
CMP	APOE	3.51032	5.33159	4.1873	0.000101196	0.00487211	1.20959	X	2
MEP	APOE	4.10228	5.33159	5.19715	2.98199e-06	0.000331485	4.44856	X	2
HSC	ARMCX2	3.59382	6.94273	4.21691	9.16881e-05	0.0392402	1.30058	X	2
MPP	ARMCX2	2.78326	6.94273	3.28573	0.00176204	0.128854	-1.26827	X	2
HSC	BEND7	2.73811	6.08599	4.08272	0.000143402	0.0450391	0.907541	X	2
MPP	BEND7	2.36231	6.08599	3.63522	0.000606578	0.127529	-0.377349	X	2
CMP	BEST2	3.24855	4.53066	3.4673	0.0010194	0.0133158	-0.891025	X	2
GMP	BEST2	4.38497	4.53066	5.16156	3.3712e-06	0.000183013	4.3277	X	2
HSC	BEX1	3.64411	9.7901	3.81594	0.000342092	0.0483989	0.145493	X	2
MPP	BEX1	3.08784	9.7901	3.33497	0.00152153	0.128402	-1.1461	X	2
HSC	BEX5	4.27535	7.94839	3.83611	0.000320642	0.0470112	0.202142	X	2
MPP	BEX5	3.7333	7.94839	3.47581	0.000993545	0.127529	-0.79046	X	2
CMP	BTNL8	3.37019	4.49797	4.10018	0.000135276	0.00550067	0.944036	X	2
GMP	BTNL8	4.2018	4.49797	5.60395	6.6953e-07	7.5613e-05	5.85469	X	2
LPC	C3AR1	2.9176	6.95117	3.71327	0.000474495	0.0495298	-0.141841	X	2
LSC	C3AR1	2.58788	6.95117	3.21017	0.00220205	0.0910143	-1.47451	X	2
CMP	C4A	3.44371	6.78021	3.20139	0.0022588	0.0201188	-1.60532	X	2
MEP	C4A	4.49556	6.78021	4.47427	3.83447e-05	0.00191377	2.05012	X	2
CMP	C5orf20	3.28017	4.53027	2.77872	0.00742174	0.038361	-2.65903	X	2
GMP	C5orf20	4.43985	4.53027	3.99947	0.000188526	0.00178111	0.553631	X	2
CMP	CA1	3.90776	7.67077	3.44201	0.00110116	0.0137278	-0.960552	X	2
MEP	CA1	5.03438	7.67077	4.77681	1.33783e-05	0.000970438	3.03695	X	2
HSC	CALN1	3.20119	7.34796	4.20911	9.41186e-05	0.0392979	1.27758	X	2
MPP	CALN1	2.85127	7.34796	3.89571	0.000264548	0.127529	0.319836	X	2
CMP	CD14	3.35314	4.40638	3.50129	0.000918604	0.0126513	-0.797116	X	2
MEP	CD14	3.59774	4.40638	3.81695	0.000341591	0.00772483	0.0147255	X	2
HSC	CHMP4C	2.56556	6.61641	3.93408	0.000233565	0.0452781	0.479609	X	2
MPP	CHMP4C	2.38614	6.61641	3.85216	0.000304506	0.127529	0.201474	X	2
CMP	CNRIP1	4.25055	8.51633	3.14745	0.00264306	0.0218123	-1.74558	X	2
MEP	CNRIP1	4.25503	8.51633	3.14765	0.00264461	0.0281562	-1.86072	X	2
HSC	COL5A1	3.08052	7.44323	4.06103	0.00015406	0.0450391	0.844598	X	2
MPP	COL5A1	2.61165	7.44323	3.53993	0.000815791	0.127529	-0.625588	X	2
HSC	CRHBP	3.31533	8.85569	5.38904	1.47693e-06	0.00842786	4.94211	X	2
MPP	CRHBP	2.86378	8.85569	4.72367	1.60706e-05	0.0917044	2.68413	X	2
HSC	CYYR1	3.14649	7.33835	4.00125	0.00018755	0.0452057	0.671983	X	2
MPP	CYYR1	2.7299	7.33835	3.59075	0.000696886	0.127529	-0.493671	X	2
HSC	DLK1	3.7446	7.18519	4.38462	5.19763e-05	0.0342224	1.80014	X	2
MPP	DLK1	2.89103	7.18519	3.39058	0.00128731	0.128402	-1.00676	X	2
CMP	ELA2	5.1788	6.13053	2.99958	0.00403443	0.0272878	-2.12162	X	2
GMP	ELA2	6.6544	6.13053	4.07475	0.000147132	0.00151005	0.784314	X	2
HSC	EMCN	3.56739	5.7424	4.77177	1.35694e-05	0.0224259	2.98431	X	2
MPP	EMCN	2.64448	5.7424	3.47735	0.000988872	0.127529	-0.786519	X	2
HSC	EPB41L3	2.85138	5.65808	4.02063	0.000175986	0.0452057	0.727815	X	2
MPP	EPB41L3	2.16349	5.65808	3.07164	0.00328844	0.151025	-1.78567	X	2
CMP	EPB42	3.93642	5.39182	3.97179	0.000206445	0.00653259	0.557974	X	2
MEP	EPB42	4.45751	5.39182	4.68389	1.85364e-05	0.00120656	2.73098	X	2
HSC	EVI1	4.85875	7.60175	4.66226	1.99249e-05	0.0224259	2.64535	X	2
MPP	EVI1	4.29718	7.60175	4.25825	7.97861e-05	0.105066	1.33045	X	2
HSC	FAM133A	2.98895	5.61293	4.23136	8.7343e-05	0.0387179	1.34328	X	2
MPP	FAM133A	2.23618	5.61293	3.1634	0.00252404	0.141539	-1.56672	X	2
HSC	FAM19A2	3.67906	6.88614	3.91405	0.000249274	0.0452781	0.422576	X	2
MPP	FAM19A2	2.87165	6.88614	3.09826	0.00304686	0.148893	-1.72259	X	2
CMP	FAM65C	3.52143	6.21527	3.06196	0.00337991	0.0249496	-1.96451	X	2
MEP	FAM65C	3.79186	6.21527	3.33851	0.0015072	0.0201177	-1.34949	X	2
CMP	FLG2	3.44859	4.03761	3.48481	0.000966229	0.0129936	-0.842719	X	2
MEP	FLG2	3.25388	4.03761	3.24617	0.0019829	0.0235078	-1.59935	X	2
HSC	FOXA3	3.04533	5.62656	4.82828	1.11158e-05	0.0224259	3.16034	X	2
MPP	FOXA3	2.23989	5.62656	3.47943	0.000982581	0.127529	-0.781185	X	2
HSC	FOXO1	2.78302	8.8393	3.91496	0.000248535	0.0452781	0.425177	X	2
MPP	FOXO1	2.3456	8.8393	3.395	0.00127024	0.128402	-0.995623	X	2
CMP	FREM1	3.2775	5.50455	2.91085	0.0051706	0.0312599	-2.34109	X	2
MPP	FREM1	2.75198	5.50455	3.39131	0.00128448	0.128402	-1.00492	X	2
CMP	GAD1	3.31061	4.84355	3.84472	0.000311755	0.00774591	0.182414	X	2
MEP	GAD1	4.26181	4.84355	5.44168	1.22459e-06	0.000180722	5.28742	X	2
HSC	GATA3	3.60018	6.08598	4.22843	8.8206e-05	0.0387179	1.33464	X	2
MPP	GATA3	3.05268	6.08598	3.6781	0.000530169	0.127529	-0.264418	X	2
HSC	GPR126	3.61125	7.9204	3.90897	0.000253413	0.0452781	0.40815	X	2
MPP	GPR126	3.14654	7.9204	3.52985	0.000841591	0.127529	-0.651645	X	2
CMP	GRTP1	4.16546	3.88704	3.69458	0.000503131	0.00957012	-0.252436	X	2
MEP	GRTP1	5.17986	3.88704	4.93076	7.75693e-06	0.000667291	3.54897	X	2
CMP	HBA1	5.47204	8.96206	3.35752	0.00142169	0.0155018	-1.19041	X	2
GMP	HBA1	4.10453	8.96206	2.41448	0.0190611	0.0468831	-3.63587	X	2
CMP	HBD	4.01947	9.42056	2.83132	0.00643474	0.0354087	-2.53376	X	2
MEP	HBD	5.28379	9.42056	3.92865	0.000238192	0.00612473	0.348554	X	2
CMP	HBQ1	3.39005	3.85394	2.72895	0.00848194	0.0417968	-2.77592	X	2
MEP	HBQ1	6.7286	3.85394	6.94112	4.45747e-09	3.63369e-06	10.5923	X	2
HSC	HEG1	2.43572	6.20558	3.77334	0.000392027	0.0494363	0.026363	X	2
MPP	HEG1	2.11548	6.20558	3.39868	0.00125618	0.128402	-0.986335	X	2
HSC	HLF	5.5429	7.3154	4.84099	1.06271e-05	0.0224259	3.20002	O	2
MPP	HLF	4.49018	7.3154	3.93341	0.000234081	0.127529	0.422842	O	2
HSC	HMGA2	3.32554	7.42355	4.03709	0.000166712	0.0452057	0.775323	X	2
MPP	HMGA2	2.93354	7.42355	3.69684	0.000499756	0.127529	-0.214841	X	2
CMP	INSRR	3.86397	4.71307	4.34831	5.87809e-05	0.0038978	1.70749	X	2
GMP	INSRR	3.64945	4.71307	4.03536	0.000167553	0.00164281	0.663331	X	2
CMP	ITGA2B	3.5828	7.14337	3.98367	0.000198574	0.00640187	0.593437	X	2
MEP	ITGA2B	3.72677	7.14337	4.18902	0.000100911	0.00353583	1.14674	X	2
CMP	KCNH2	4.92744	4.91409	4.0894	0.000140197	0.00556297	0.911365	X	2
MEP	KCNH2	5.96873	4.91409	5.33589	1.80217e-06	0.000233722	4.9231	X	2
CMP	KLF1	3.41218	7.15767	3.32329	0.00157518	0.0163328	-1.28248	X	2
MEP	KLF1	3.54986	7.15767	3.4823	0.000975282	0.0153455	-0.951409	X	2
GMP	KRT14	4.24815	5.73466	3.78189	0.000381265	0.0028035	-0.0997414	X	2
MEP	KRT14	3.37277	5.73466	2.86577	0.00586071	0.0450717	-2.57715	X	2
HSC	LDOC1	2.4757	8.68007	3.9328	0.000234536	0.0452781	0.475972	X	2
MPP	LDOC1	2.2475	8.68007	3.73544	0.000442271	0.127529	-0.112246	X	2
HSC	LIMCH1	3.55895	6.1104	4.69526	1.77532e-05	0.0224259	2.74717	X	2
MPP	LIMCH1	2.84802	6.1104	3.76796	0.000398817	0.127529	-0.0253673	X	2
CMP	LMO3	3.32359	4.8248	3.67934	0.000527911	0.00981473	-0.296031	X	2
GMP	LMO3	3.6786	4.8248	4.18999	0.000100271	0.00119689	1.14177	X	2
CMP	LOC727933	3.85709	4.00975	3.68103	0.000525102	0.00980286	-0.291195	X	2
GMP	LOC727933	4.3903	4.00975	4.35032	5.83676e-05	0.000860517	1.64734	X	2
HSC	LRCH2	3.39462	5.16916	3.96309	0.000212493	0.0452781	0.562485	X	2
MPP	LRCH2	2.74725	5.16916	3.27103	0.00184055	0.13074	-1.30453	X	2
CMP	MAGEA12	3.43573	5.92905	3.31969	0.00159218	0.0164097	-1.29211	X	2
GMP	MAGEA12	4.54022	5.92905	4.75263	1.4499e-05	0.000390881	2.95363	X	2
HSC	MLF1	2.36907	6.37479	4.15082	0.00011437	0.0438286	1.10626	X	2
MPP	MLF1	1.99525	6.37479	3.58435	0.00071091	0.127529	-0.510362	X	2
HSC	MLLT3	3.58152	8.42025	3.84298	0.000313636	0.0470112	0.221472	X	2
MPP	MLLT3	3.31713	8.42025	3.74417	0.000430184	0.127529	-0.0889725	X	2
HSC	MPDZ	2.96052	6.46897	4.32121	6.44878e-05	0.0373127	1.61022	X	2
MPP	MPDZ	2.87834	6.46897	4.48623	3.66915e-05	0.0975458	1.98655	X	2
CMP	MS4A3	4.24575	6.3045	3.51925	0.000869228	0.0123386	-0.747243	X	2
GMP	MS4A3	3.99873	6.3045	3.27456	0.00182077	0.0081305	-1.53682	X	2
HSC	MYCT1	3.33226	6.79594	4.29834	6.96828e-05	0.0373127	1.54203	X	2
MPP	MYCT1	3.18336	6.79594	4.35764	5.6981e-05	0.0975458	1.61471	X	2
MEP	NFIA	3.81524	6.68102	3.13477	0.002745	0.0286358	-1.89446	X	2
MPP	NFIA	2.68305	6.68102	2.96902	0.00439734	0.160508	-2.02533	X	2
CMP	NMU	4.19196	5.00174	3.58721	0.000704375	0.0112274	-0.557194	X	2
MEP	NMU	5.58774	5.00174	5.27202	2.27338e-06	0.000277986	4.70418	X	2
HSC	NR4A2	3.11053	9.44092	3.89059	0.000268968	0.0452781	0.355972	X	2
MPP	NR4A2	2.58059	9.44092	3.3117	0.00163105	0.128673	-1.20399	X	2
HSC	NRIP1	2.84899	10.766	4.54252	3.02129e-05	0.0286203	2.27821	X	2
MPP	NRIP1	2.78522	10.766	4.75746	1.4271e-05	0.0917044	2.78448	X	2
HSC	NSUN7	3.41589	6.0639	3.89082	0.000268765	0.0452781	0.356632	X	2
MPP	NSUN7	2.84705	6.0639	3.33028	0.00154304	0.128402	-1.1578	X	2
HSC	PDZD2	3.03239	6.15396	3.8717	0.000285905	0.0453186	0.3025	X	2
MPP	PDZD2	3.08725	6.15396	4.26085	7.90893e-05	0.105066	1.33786	X	2
LPC	PFKP	1.54364	10.9423	4.5591	2.8533e-05	0.0222025	2.34468	X	2
LSC	PFKP	1.22913	10.9423	3.40567	0.00122999	0.0753937	-0.970445	X	2
HSC	PLS3	4.08307	7.59598	3.78283	0.000380326	0.0493243	0.0528489	X	2
MPP	PLS3	3.81901	7.59598	3.73165	0.000447624	0.127529	-0.12235	X	2
HSC	PLSCR4	3.27774	7.62238	3.99048	0.000194288	0.0452057	0.641025	X	2
MPP	PLSCR4	2.68382	7.62238	3.33837	0.0015061	0.128402	-1.13761	X	2
CMP	RAI2	3.81435	4.34872	4.06815	0.000150408	0.00573935	0.847116	X	2
GMP	RAI2	3.69904	4.34872	3.91221	0.000250617	0.00211449	0.289143	X	2
HSC	RAPGEF2	2.1086	9.9338	4.06728	0.000150915	0.0450391	0.862701	X	2
MPP	RAPGEF2	1.95844	9.9338	3.97421	0.000204914	0.127529	0.534919	X	2
CMP	RBPMS2	3.43334	5.98748	2.77193	0.0075588	0.0387655	-2.67507	X	2
MEP	RBPMS2	5.08938	5.98748	4.49131	3.6162e-05	0.00186463	2.10495	X	2
CMP	RNASE2	3.90295	8.07134	3.35276	0.00144212	0.0156251	-1.20323	X	2
GMP	RNASE2	4.0158	8.07134	3.47123	0.00100712	0.00536766	-0.99512	X	2
CMP	RNASE3	3.73016	6.82374	3.4365	0.00111976	0.0138158	-0.97564	X	2
GMP	RNASE3	4.36014	6.82374	4.18359	0.000102442	0.00121112	1.12178	X	2
HSC	RNF150	2.89268	6.67896	3.89127	0.000268377	0.0452781	0.357897	X	2
MPP	RNF150	2.61885	6.67896	3.68426	0.000519979	0.127529	-0.248134	X	2
HSC	ROBO1	3.80937	6.6607	3.91286	0.000250233	0.0452781	0.41921	X	2
MPP	ROBO1	3.19071	6.6607	3.36801	0.00137794	0.128402	-1.0635	X	2
GMP	RYR1	3.77259	4.98741	3.91041	0.000252086	0.00212375	0.283718	X	2
MEP	RYR1	2.93938	4.98741	2.89098	0.00546765	0.0431848	-2.51503	X	2
CMP	SELENBP1	4.06409	5.47584	3.46454	0.00102804	0.0133731	-0.898631	X	2
MEP	SELENBP1	4.98626	5.47584	4.49749	3.54001e-05	0.00184199	2.12488	X	2
MEP	SERPINE2	3.27439	8.95024	3.09507	0.00307762	0.0306134	-1.99793	X	2
MPP	SERPINE2	2.20097	8.95024	2.78365	0.00732469	0.182328	-2.44367	X	2
HSC	SETBP1	3.22904	7.44435	3.83547	0.000321299	0.0470112	0.200351	O	2
MPP	SETBP1	2.52203	7.44435	3.04321	0.00356612	0.153901	-1.85262	O	2
LPC	SNRPD3	1.17567	11.9651	3.8771	0.000280995	0.0400863	0.319362	X	2
LSC	SNRPD3	1.07376	11.9651	3.46484	0.00102746	0.0696147	-0.814156	X	2
CMP	SPOCK1	3.53749	4.84107	3.9888	0.000195268	0.00638849	0.608756	X	2
GMP	SPOCK1	3.84709	4.84107	4.45736	4.0483e-05	0.000699323	1.98987	X	2
CMP	STX1B	3.89632	3.91165	5.04063	5.21208e-06	0.00133173	3.93821	X	2
GMP	STX1B	4.23089	3.91165	5.71436	4.4506e-07	6.18984e-05	6.24095	X	2
HSC	TC2N	2.98207	5.34084	3.90322	0.000258186	0.0452781	0.391805	X	2
MPP	TC2N	2.59422	5.34084	3.518	0.000872878	0.127529	-0.682184	X	2
HSC	THRB	2.95305	6.75238	4.05875	0.000155226	0.0450391	0.83798	X	2
MPP	THRB	2.74398	6.75238	3.96842	0.000208829	0.127529	0.518977	X	2
HSC	TIAM2	3.23013	6.18594	4.8574	1.0027e-05	0.0224259	3.25133	X	2
MPP	TIAM2	2.45592	6.18594	3.64287	0.000592225	0.127529	-0.357269	X	2
CMP	WNT7B	3.50053	5.69029	4.03618	0.000167135	0.00594839	0.750783	X	2
GMP	WNT7B	3.79657	5.69029	4.49665	3.53639e-05	0.000644037	2.11657	X	2
GMP	AADACL2	4.28933	3.43493	5.84357	2.75386e-07	4.60833e-05	6.69519	X	1
MPP	AASS	1.94539	5.86624	2.75595	0.0078918	0.186633	-2.50451	X	1
AML_blast	ABCA7	2.15365	9.07296	3.73119	0.000449015	0.0277498	-0.121364	X	1
MPP	ABCB1	1.94789	7.80913	2.79156	0.00716966	0.182328	-2.4262	X	1
HSC	ABCC6	1.81849	4.28352	3.87521	0.000282683	0.0453186	0.312422	X	1
GMP	ABHD12B	3.67266	3.96572	4.38467	5.19218e-05	0.000802935	1.75684	X	1
LSC	ABHD3	1.14826	9.22792	3.68161	0.000524372	0.0562941	-0.227843	X	1
AML_blast	ACADVL	1.12995	11.2681	3.66142	0.000559602	0.0316166	-0.319226	X	1
GMP	ACE	3.66025	4.52275	5.32217	1.88219e-06	0.000132104	4.87785	X	1
CMP	ACER1	3.52402	3.91334	4.11956	0.000126848	0.00529524	1.00286	X	1
MEP	ADAMTS3	2.79189	6.80176	3.18223	0.00239173	0.0264105	-1.76961	X	1
MEP	ADD2	5.3113	5.42285	5.97629	1.69373e-07	4.46076e-05	7.15505	X	1
GMP	ADH4	3.63341	3.53516	4.59566	2.51039e-05	0.000537205	2.43797	X	1
LPC	ADK	1.20519	9.23041	4.63519	2.19031e-05	0.0195296	2.57961	X	1
MPP	ADRA2A	2.4931	6.42147	3.76801	0.000398749	0.127529	-0.0252245	X	1
MPP	ADSSL1	2.14017	5.18275	3.44284	0.00109869	0.127529	-0.87451	X	1
LSC	AGR2	2.49774	5.01933	3.28744	0.00175319	0.0838581	-1.27758	X	1
AML_blast	AHSA2	1.30991	11.3471	4.08266	0.00014375	0.0145927	0.906583	X	1
GMP	AK7	3.68424	4.48347	4.39452	5.02061e-05	0.0007896	1.78829	X	1
LSC	AKAP11	1.009	9.67157	3.29457	0.00171644	0.0832401	-1.25925	X	1
CMP	AKR1B10	3.60004	4.35795	3.72155	0.000461998	0.00913273	-0.175054	X	1
MEP	AKR1C1	4.88209	8.67294	6.92639	4.71358e-09	3.66781e-06	10.5395	X	1
MEP	AKR1C2	4.25749	7.67796	5.36158	1.64106e-06	0.000221207	5.01138	X	1
AML_blast	ALAS2	2.84628	4.19752	3.44981	0.001077	0.044164	-0.905568	X	1
MPP	ALDH1A1	3.02594	7.46675	3.21407	0.00217692	0.134666	-1.44399	X	1
AML_blast	ALDH8A1	2.30634	6.56077	3.44037	0.00110841	0.0445508	-0.931235	X	1
AML_blast	ALS2CR12	1.81912	4.56752	3.61478	0.000647582	0.0336943	-0.450272	X	1
CMP	ANKRD30A	3.2883	3.89843	3.48746	0.000958412	0.0129088	-0.835392	X	1
AML_blast	ANKRD52	1.05179	8.50381	4.0851	0.000142594	0.0145927	0.913894	X	1
HSC	ANKRD6	2.18945	7.76229	3.8981	0.000262501	0.0452781	0.377287	X	1
MEP	ANKRD9	3.30048	8.28956	3.43013	0.00114343	0.0168149	-1.09709	X	1
GMP	ANKS4B	3.90199	4.07542	4.87003	9.5765e-06	0.000313151	3.34381	X	1
CMP	ANP32C	4.21312	3.6632	6.27586	5.45699e-08	0.000103798	8.1529	X	1
AML_blast	APBA2	2.90845	6.40599	3.38997	0.00129126	0.0474356	-1.06745	X	1
AML_blast	APBA3	1.16913	8.23577	3.74675	0.00042738	0.0271982	-0.076944	X	1
AML_blast	APOC2	3.11128	6.71812	3.73918	0.000437777	0.0274219	-0.0985662	X	1
CMP	AQP7	3.43574	4.79	3.38416	0.0013121	0.014852	-1.11831	X	1
CMP	AQP9	3.39344	4.13549	4.76537	1.38677e-05	0.00225739	3.03567	X	1
AML_blast	ARD1A	1.16272	10.3536	4.08207	0.000144032	0.0145927	0.904808	X	1
CMP	ARHGAP21	3.40303	7.97637	3.29804	0.00169832	0.0171424	-1.35001	X	1
CMP	ARHGAP6	3.27289	6.31546	4.023	0.000174542	0.00602802	0.711182	X	1
AML_blast	ARHGEF1	1.6985	9.36033	3.8605	0.000296981	0.0215119	0.250937	X	1
LSC	ARL13B	1.204	7.21412	3.6137	0.000648843	0.0582578	-0.413806	X	1
MPP	ARMC4	2.16595	4.96513	3.15172	0.00261113	0.141904	-1.59483	X	1
MPP	ARMCX1	2.00669	10.6755	3.33385	0.00152665	0.128402	-1.1489	X	1
AML_blast	ARTN	2.03651	5.20206	3.63242	0.000612862	0.0332369	-0.400835	X	1
GMP	ASGR2	3.98213	5.27856	4.99546	6.12533e-06	0.000244428	3.76466	X	1
GMP	ATCAY	4.0251	5.60759	5.87646	2.43634e-07	4.39028e-05	6.81114	X	1
MEP	ATP1B2	3.07407	5.49769	4.15546	0.000112877	0.00378892	1.04238	X	1
CMP	ATP1B4	3.57497	4.39824	4.41348	4.70665e-05	0.00339971	1.9115	X	1
GMP	ATP6V0A4	4.05147	4.59611	4.69937	1.74806e-05	0.000434863	2.77786	X	1
MPP	ATP9A	3.07158	8.40537	3.0355	0.00364507	0.153901	-1.8707	X	1
GMP	AZU1	4.23102	7.15069	3.41467	0.00119636	0.00602629	-1.15299	X	1
GMP	B3GNT7	3.63684	5.36929	4.65574	2.03627e-05	0.000473296	2.63449	X	1
GMP	B4GALNT3	4.10658	4.51711	5.81323	3.08309e-07	4.93266e-05	6.58831	X	1
MPP	BAALC	2.22235	9.18444	2.8127	0.0067704	0.180816	-2.37939	X	1
CMP	BAI1	3.35242	5.05782	4.96732	6.77579e-06	0.00163325	3.69606	X	1
GMP	BAIAP3	3.65049	7.13756	4.21366	9.26211e-05	0.00113907	1.21583	X	1
AML_blast	BCO2	1.75835	6.77138	4.19252	9.97413e-05	0.0121962	1.23772	X	1
MPP	BEND4	3.47334	7.3701	3.56588	0.000752864	0.127529	-0.558385	X	1
MPP	BEX2	3.00266	10.1089	3.24436	0.00199142	0.134666	-1.37002	X	1
GMP	BLNK	4.68177	6.44718	3.57089	0.000740916	0.0043948	-0.712994	X	1
MEP	BLVRB	3.54473	10.0727	7.45049	6.45318e-10	1.12141e-06	12.4165	X	1
GMP	BMP3	3.76266	4.76787	4.80089	1.22312e-05	0.000354468	3.11358	X	1
GMP	BSN	3.93347	4.42039	3.98855	0.000195392	0.00182086	0.52037	X	1
HSC	C10orf35	2.299	6.27238	3.90122	0.000259864	0.0452781	0.386131	X	1
MPP	C10orf58	2.36138	8.02972	2.72655	0.0085378	0.192314	-2.5686	X	1
MEP	C10orf93	3.40071	4.09689	4.96801	6.7928e-06	0.000618542	3.67375	X	1
AML_blast	C11orf71	1.07021	8.40772	3.59551	0.000687663	0.0347239	-0.504124	X	1
AML_blast	C11orf83	1.39764	9.57901	3.51033	0.000894947	0.0400015	-0.740068	X	1
LSC	C12orf5	1.61883	7.69423	3.44056	0.00110639	0.0717435	-0.878477	X	1
GMP	C14orf39	3.71525	4.5893	4.49085	3.60782e-05	0.000653389	2.09782	X	1
CMP	C15orf26	3.57263	3.93658	4.31543	6.57232e-05	0.00415172	1.60509	X	1
AML_blast	C16orf48	1.40331	8.52527	3.47433	0.00099935	0.0423462	-0.838722	X	1
AML_blast	C16orf7	1.89751	7.57952	4.1269	0.000124139	0.0137891	1.0394	X	1
AML_blast	C16orf93	1.97891	8.9269	4.1096	0.00013148	0.014156	0.987371	X	1
LSC	C18orf32	1.07621	9.83538	3.14587	0.00265588	0.0981293	-1.63602	X	1
AML_blast	C19orf60	1.18262	10.2471	4.05149	0.000159336	0.0150664	0.813416	X	1
LPC	C19orf70	1.19993	9.51151	4.24121	8.45106e-05	0.0270795	1.38137	X	1
CMP	C1orf111	3.34999	5.31967	3.96019	0.000214416	0.00662561	0.523418	X	1
MPP	C1orf21	1.98258	7.57969	3.13425	0.00274658	0.142894	-1.63673	X	1
LSC	C1orf71	1.23221	9.49222	3.54602	0.000800653	0.0633243	-0.597092	X	1
AML_blast	C20orf107	1.61353	6.98173	3.43307	0.00113326	0.0445508	-0.95103	X	1
AML_blast	C20orf85	1.8598	3.61977	3.42241	0.00117054	0.0451316	-0.979913	X	1
AML_blast	C21orf2	1.27942	7.9918	3.4471	0.00108592	0.044164	-0.912932	X	1
RApos	C2orf88	2.93137	7.26847	3.96977	0.000207945	0.0847575	0.548009	X	1
MPP	C3orf14	2.511	6.72139	2.79201	0.00716095	0.182328	-2.42521	X	1
CMP	C3orf35	5.2346	4.10663	4.62598	2.25966e-05	0.00264963	2.58607	X	1
CMP	C3orf52	3.53261	4.66286	3.98836	0.000195547	0.00638849	0.607456	X	1
GMP	C3orf57	3.85096	4.21853	4.3094	6.70671e-05	0.000933477	1.51741	X	1
CMP	C4orf22	3.26432	3.84924	3.82003	0.0003375	0.00793852	0.110228	X	1
AML_blast	C4orf48	1.91896	10.1069	4.4947	3.57434e-05	0.00690925	2.16994	X	1
CMP	C4orf7	4.09569	3.81993	5.34563	1.72864e-06	0.000721771	4.95764	X	1
MPP	C5orf23	2.53896	11.4877	3.55298	0.000783539	0.127529	-0.591823	X	1
GMP	C6orf10	3.74964	3.63813	4.42013	4.59965e-05	0.000751192	1.87028	X	1
CMP	C6orf201	3.7438	4.28891	5.63554	5.96085e-07	0.000443669	5.94199	X	1
MEP	C6orf218	3.24067	4.51531	3.24032	0.00201737	0.023703	-1.61502	X	1
AML_blast	C6orf226	1.44094	8.14648	3.66284	0.00055712	0.0315806	-0.315235	X	1
AML_blast	C7orf59	1.75475	10.7059	5.24872	2.47418e-06	0.00162906	4.60619	X	1
GMP	C8A	3.77989	4.46084	4.63979	2.15283e-05	0.000489432	2.58222	X	1
GMP	C8orf31	3.75605	5.41384	5.11383	4.00466e-06	0.000197567	4.16528	X	1
MEP	C9orf116	2.8901	4.73507	3.88677	0.000272825	0.00667348	0.22276	X	1
MPP	C9orf125	2.88828	6.59777	3.44041	0.00110685	0.127529	-0.880691	X	1
AML_blast	C9orf7	1.36791	8.45204	4.85374	1.01965e-05	0.00393137	3.31295	X	1
GMP	C9orf98	3.74796	6.0577	5.041	5.2034e-06	0.000223251	3.91839	X	1
RApos	CA2	3.04179	8.28509	3.94569	0.000224937	0.0895511	0.480965	X	1
CMP	CA5A	3.33192	3.86274	3.49757	0.00092915	0.0126748	-0.807416	X	1
GMP	CABP5	4.34887	3.99069	5.84174	2.77269e-07	4.60833e-05	6.68873	X	1
GMP	CACNA2D3	3.7819	4.80019	3.6984	0.000497035	0.00336447	-0.344896	X	1
MEP	CACNG1	2.77868	4.59419	4.67539	1.90957e-05	0.00122849	2.70311	X	1
MEP	CAMP	2.81081	5.24118	3.17964	0.00240981	0.0264785	-1.77644	X	1
AML_blast	CATSPER3	1.29763	7.20884	3.64731	0.000584938	0.0323018	-0.358981	X	1
GMP	CCDC158	4.03022	4.61864	5.10572	4.12334e-06	0.000202256	4.13774	X	1
LSC	CCDC76	1.29271	9.45098	3.4594	0.00104467	0.0701323	-0.828595	X	1
AML_blast	CCDC88B	1.95336	9.2398	4.14331	0.000117544	0.0135049	1.08886	X	1
CMP	CCDC89	3.38658	4.45498	3.96196	0.000213182	0.00661839	0.528684	X	1
MEP	CCND1	3.30701	4.71209	4.87618	9.41678e-06	0.000749906	3.36673	X	1
MEP	CCNE1	2.82219	8.98014	4.71338	1.67183e-05	0.00112677	2.82781	X	1
AML_blast	CCS	1.95264	10.0019	4.12305	0.000125739	0.0137891	1.02781	X	1
RApos	CD151	2.70572	7.31866	4.05657	0.000156374	0.0690937	0.791448	X	1
LSC	CD33	2.03091	8.84951	3.12491	0.00282188	0.0986082	-1.6882	X	1
MEP	CD36	3.78312	6.88343	2.98061	0.00425984	0.0371115	-2.29104	X	1
MEP	CD40LG	3.29756	5.24438	4.00096	0.000188117	0.00524984	0.567503	X	1
LSC	CD47	1.06742	10.8887	4.4485	4.17773e-05	0.0273471	1.99568	X	1
LPC	CD63	1.15776	11.7056	3.94076	0.000228564	0.0369131	0.501521	X	1
LPC	CD99	1.68976	11.4476	4.45364	4.10476e-05	0.0234797	2.02177	X	1
LPC	CDC123	1.14907	11.5406	4.7362	1.53816e-05	0.0188084	2.89378	X	1
MPP	CDC14B	2.53936	7.05048	3.25965	0.00190353	0.133364	-1.3325	X	1
MEP	CDC42BPA	3.71069	7.24124	3.71404	0.000474068	0.00971925	-0.287988	X	1
MEP	CDH1	4.10085	5.0704	4.23903	8.53313e-05	0.00313595	1.30302	X	1
GMP	CDH12	4.19582	3.84604	5.05449	4.95743e-06	0.000215945	3.96403	X	1
MEP	CDH16	2.76235	3.91321	3.36548	0.00139008	0.0190071	-1.27566	X	1
GMP	CDH17	4.18219	4.89758	4.9466	7.2932e-06	0.000267924	3.60026	X	1
AML_blast	CDK5RAP3	1.20687	12.1502	4.36054	5.65758e-05	0.00871198	1.75239	X	1
AML_blast	CDKN1C	1.56961	8.42905	3.58139	0.000718528	0.0353462	-0.54348	X	1
GMP	CEACAM3	4.34994	5.61034	6.73718	9.53382e-09	5.00943e-06	9.88025	X	1
GMP	CEBPD	3.74947	7.91459	3.52209	0.000861574	0.00485813	-0.851763	X	1
AML_blast	CEL	2.89543	7.42119	4.34332	5.99873e-05	0.00902868	1.69919	X	1
MEP	CENPM	3.18893	8.25799	3.6369	0.000604303	0.0112691	-0.511679	X	1
RApos	CENPV	2.52707	8.74111	4.30516	6.81077e-05	0.0438455	1.50243	X	1
LSC	CFP	1.99962	8.55761	3.66716	0.000548786	0.0562941	-0.267599	X	1
AML_blast	CHKB	1.22278	11.4149	3.97447	0.00020516	0.017613	0.584844	X	1
MPP	CHRDL1	3.2703	7.34445	3.22208	0.00212631	0.134666	-1.42446	X	1
AML_blast	CITED2	1.69012	9.21675	3.51844	0.000872898	0.0392499	-0.717751	X	1
CMP	CLC	7.85249	6.69701	6.95178	4.2264e-09	2.41173e-05	10.5149	X	1
MPP	CLDN10	2.00217	7.70623	2.8593	0.00596162	0.174456	-2.27527	X	1
GMP	CLDN20	3.65251	5.03254	4.71025	1.68264e-05	0.000428648	2.8137	X	1
MPP	CLGN	3.1479	7.40703	3.21407	0.00217691	0.134666	-1.44399	X	1
GMP	CLRN3	3.87344	3.62129	4.57716	2.67693e-05	0.000555605	2.3777	X	1
RApos	CLU	3.93808	7.64375	4.49941	3.50716e-05	0.0300196	2.07095	X	1
CMP	CNGA3	3.712	3.03212	5.24948	2.4528e-06	0.000833541	4.63431	X	1
MEP	CNTN6	2.87076	4.8028	3.48186	0.000976579	0.0153517	-0.952627	X	1
MEP	COL18A1	3.07895	7.13272	3.90783	0.000254841	0.00637809	0.285935	X	1
AML_blast	COL23A1	2.33135	6.59819	3.98187	0.000200255	0.017314	0.606711	X	1
AML_blast	COL9A2	1.5716	7.63075	4.54011	3.05601e-05	0.00640887	2.31253	X	1
AML_blast	COL9A3	1.98268	4.20784	3.37991	0.00133103	0.0485839	-1.09449	X	1
AML_blast	COPE	2.40283	5.88644	3.59446	0.000689905	0.0347239	-0.507042	X	1
LPC	COX6A1	1.06915	10.919	3.93354	0.000234	0.0374378	0.480781	X	1
CMP	CPB1	3.83572	4.9415	4.23521	8.61723e-05	0.00463759	1.35677	X	1
AML_blast	CPNE5	2.45268	5.21335	4.54645	2.98977e-05	0.00639774	2.33247	X	1
AML_blast	CPT1B	1.90244	9.4928	3.68836	0.00051412	0.0300787	-0.243083	X	1
GMP	CST2	4.02183	4.39863	4.90356	8.50135e-06	0.00028991	3.45591	X	1
GMP	CSTA	4.93929	7.88166	3.55577	0.00077646	0.00452578	-0.756113	X	1
CMP	CTAG1A	4.14294	4.04525	3.85413	0.000302452	0.00765928	0.209986	X	1
CMP	CTAG1B	4.14294	4.04525	3.85413	0.000302452	0.00765928	0.209986	X	1
CMP	CTAG2	3.35467	3.53104	4.4226	4.562e-05	0.00339116	1.94017	X	1
LSC	CTNND1	1.17595	8.6996	3.62825	0.000619999	0.0573352	-0.374127	X	1
LPC	CTSA	1.88856	10.2575	4.06892	0.00015012	0.0342653	0.872855	X	1
LSC	CTSC	1.37319	8.87066	3.70444	0.000487935	0.0545945	-0.164904	X	1
GMP	CTSG	3.68412	8.69027	3.93403	0.000233457	0.00202768	0.354992	X	1
MEP	CTTN	3.23743	5.90891	4.24122	8.47035e-05	0.00313183	1.30991	X	1
MPP	CXorf57	2.73197	5.21413	2.99852	0.00404727	0.15732	-1.95701	X	1
AML_blast	CXorf65	1.41704	8.21089	3.44484	0.00109344	0.0442343	-0.919094	X	1
AML_blast	CXXC5	1.11677	12.3693	4.14877	0.000115427	0.0134846	1.10533	X	1
MEP	CYP27C1	2.75296	4.79761	3.44513	0.00109243	0.016376	-1.05533	X	1
HSC	CYP2J2	2.70178	4.96159	4.30449	6.82461e-05	0.0373127	1.56036	X	1
LPC	DAD1	1.57747	11.4492	4.12079	0.000126414	0.0322997	1.02486	X	1
MEP	DARC	2.91622	4.71708	3.39079	0.00128804	0.018178	-1.206	X	1
MEP	DAZ1	2.76536	3.0548	3.44062	0.00110753	0.0164463	-1.06789	X	1
MEP	DAZ2	2.76536	3.0548	3.44062	0.00110753	0.0164463	-1.06789	X	1
MEP	DAZ4	2.76536	3.0548	3.44062	0.00110753	0.0164463	-1.06789	X	1
LSC	DBI	1.2216	11.8336	3.42181	0.00117127	0.0742628	-0.927975	X	1
GMP	DCD	3.86305	4.0112	5.00144	5.99581e-06	0.000242081	3.7848	X	1
CMP	DEFB118	3.32237	4.44853	5.426	1.28863e-06	0.000630285	5.22917	X	1
GMP	DEFB125	3.79038	4.55717	4.93756	7.53216e-06	0.000272272	3.56989	X	1
AML_blast	DENND4B	1.20835	10.6257	4.48913	3.64352e-05	0.00693037	2.1525	X	1
CMP	DKFZp686O1327	3.27828	4.05702	3.71913	0.000465558	0.0091925	-0.182022	X	1
GMP	DLK2	3.70057	5.97696	4.38383	5.20718e-05	0.000804488	1.75414	X	1
GMP	DMGDH	3.94769	5.18609	4.3866	5.15806e-05	0.000802005	1.76301	X	1
GMP	DMP1	3.92213	3.30291	5.21207	2.80806e-06	0.000164628	4.50017	X	1
GMP	DNTT	5.12873	8.12808	4.35459	5.75265e-05	0.000851899	1.66092	X	1
AML_blast	DOT1L	1.13787	8.04248	3.62358	0.000630039	0.0334016	-0.425637	X	1
MPP	DPPA4	2.96305	7.69028	3.56111	0.000764056	0.127529	-0.570741	X	1
CMP	DPPA5	3.5538	4.34465	4.45533	4.0776e-05	0.00329266	2.04327	X	1
CMP	DRD1	3.76852	3.64414	4.71692	1.64422e-05	0.00232623	2.8788	X	1
LSC	DSE	1.40809	9.33769	3.53555	0.000826954	0.0640571	-0.625245	X	1
MPP	DSG2	2.65307	6.12999	3.22671	0.00209762	0.134666	-1.41318	X	1
GMP	DSPP	4.15155	4.28312	4.81016	1.18375e-05	0.000347979	3.14435	X	1
GMP	DUOX1	4.07593	4.3599	5.17177	3.24899e-06	0.000181171	4.36254	X	1
GMP	DUOX2	3.93077	4.55786	5.07241	4.64843e-06	0.000207772	4.02471	X	1
HSC	EEF1A1	1.21241	11.4004	3.98341	0.00019884	0.0452057	0.620716	X	1
MPP	EFHA2	3.23863	6.23667	3.3914	0.00128412	0.128402	-1.00469	X	1
MPP	EGR3	2.03071	7.61929	2.78614	0.00727555	0.182328	-2.43817	X	1
MEP	EHBP1L1	3.28804	7.1147	3.43016	0.00114332	0.0168149	-1.097	X	1
AML_blast	EHD1	1.05054	8.16293	3.84894	0.000308244	0.0220788	0.217374	X	1
AML_blast	ELMO3	1.54171	6.4282	3.47005	0.00101252	0.0427983	-0.850421	X	1
MPP	ELOVL7	2.89216	7.48061	3.8024	0.000357266	0.127529	0.0671001	X	1
GMP	ELTD1	4.52073	3.84795	5.60143	6.75787e-07	7.5613e-05	5.84589	X	1
AML_blast	ENGASE	1.21052	10.9978	4.77946	1.3255e-05	0.00432075	3.07365	X	1
HSC	ENPP4	1.76207	8.28208	3.87771	0.000280405	0.0453186	0.319507	X	1
AML_blast	EOMES	1.97813	6.27477	3.71521	0.000472325	0.0285715	-0.166876	X	1
HSC	EPPK1	3.27428	5.09382	5.04257	5.18093e-06	0.0221731	3.83424	X	1
CMP	EPX	3.30593	6.84536	5.27984	2.19664e-06	0.000811357	4.73623	X	1
MEP	ERAF	5.91957	6.68527	5.78355	3.47129e-07	7.42813e-05	6.47724	X	1
MPP	EREG	2.99114	7.84026	2.78151	0.00736714	0.182328	-2.44839	X	1
GMP	ETV4	3.65518	4.30309	5.89739	2.25343e-07	4.3271e-05	6.885	X	1
CMP	EYA2	3.25144	4.26574	3.94637	0.000224299	0.0068081	0.482326	X	1
MPP	F2R	2.02944	6.79601	3.15967	0.00255154	0.141539	-1.57571	X	1
AML_blast	FAM116B	1.7444	7.30346	3.74057	0.000435849	0.0274219	-0.0945953	X	1
MEP	FAM132A	3.18608	4.59135	3.98931	0.00019543	0.00537872	0.532103	X	1
CMP	FAM13C	3.66339	3.66852	4.73341	1.55172e-05	0.0023099	2.93213	X	1
MPP	FAM169A	2.71629	6.98171	3.68346	0.000521302	0.127529	-0.250266	X	1
MEP	FAM171A1	2.75976	7.83259	3.52383	0.000858504	0.0141846	-0.834435	X	1
MEP	FAM178B	4.31415	6.40708	4.39864	4.96843e-05	0.00222075	1.80788	X	1
AML_blast	FAM3A	1.15356	9.11372	4.64304	2.13787e-05	0.00553794	2.63792	X	1
CMP	FAM47A	3.80414	3.09902	4.42196	4.57196e-05	0.00339116	1.93816	X	1
GMP	FAM47C	3.68476	5.32462	4.10596	0.000132682	0.00142549	0.880607	X	1
AML_blast	FAM50A	1.21721	9.04449	3.56157	0.000764068	0.0364347	-0.598539	X	1
LPC	FAM62B	1.06381	9.88171	3.97816	0.000202305	0.0363191	0.609252	X	1
MEP	FAM83D	2.97429	7.61406	5.5845	7.24741e-07	0.000125128	5.7823	X	1
AML_blast	FASTK	1.36986	9.75453	4.1077	0.00013231	0.0141563	0.981669	X	1
HSC	FBXO21	1.32717	9.18503	4.11559	0.000128598	0.0450391	1.00324	O	1
AML_blast	FBXO42	1.25873	8.72419	3.76785	0.000399634	0.0260127	-0.0165383	X	1
MPP	FCER1A	2.49212	9.14838	3.12964	0.00278349	0.142894	-1.64778	X	1
AML_blast	FCRL5	2.20187	5.82341	3.95738	0.000216924	0.0179479	0.534465	X	1
MPP	FGD5	2.00755	6.89737	3.2373	0.00203328	0.134666	-1.3873	X	1
GMP	FGF10	3.8562	4.06595	4.78463	1.29539e-05	0.000364133	3.05959	X	1
CMP	FGF16	3.66737	5.28652	4.84937	1.03076e-05	0.00202793	3.30912	X	1
GMP	FGF4	3.65851	4.46928	4.72025	1.62463e-05	0.00042012	2.84667	X	1
AML_blast	FGFR3	1.83374	5.96805	3.77941	0.000385174	0.025858	0.0166388	X	1
AML_blast	FGR	2.30058	8.55559	4.8962	8.77146e-06	0.0037156	3.45032	X	1
MPP	FHL2	2.98589	7.52571	3.29621	0.00170803	0.128854	-1.24237	X	1
AML_blast	FIT1	1.30362	7.75159	3.71688	0.00046984	0.0285608	-0.162133	X	1
MEP	FJX1	2.98771	5.11591	3.59096	0.000697454	0.0123548	-0.643584	X	1
LSC	FLJ14213	1.8393	8.25578	3.71703	0.000468875	0.0538122	-0.13007	X	1
GMP	FLJ30375	3.66577	3.79842	4.03448	0.00016804	0.00164664	0.660631	X	1
CMP	FLJ36070	3.66381	4.97673	3.69106	0.000508754	0.00962361	-0.262515	X	1
LSC	FLJ39639	1.21165	7.6929	3.21247	0.00218726	0.0908829	-1.4687	X	1
MPP	FNBP1L	2.50646	8.48048	2.88943	0.00548716	0.169549	-2.20728	X	1
CMP	FOXA2	3.66211	3.5859	6.10196	1.04906e-07	0.000149657	7.54865	X	1
MPP	FRMD6	2.62942	5.51708	3.00061	0.00402343	0.15732	-1.95214	X	1
CMP	FRMD7	3.27698	3.88145	4.29852	6.95978e-05	0.00423341	1.55256	X	1
MPP	FSTL1	2.9728	8.14259	3.46982	0.00101192	0.127529	-0.805772	X	1
MEP	FTHL17	3.49863	5.22302	3.56348	0.000759538	0.0129743	-0.721964	X	1
LPC	FUCA2	1.15824	8.94697	3.88856	0.000270772	0.0392826	0.352036	X	1
LPC	FUT4	1.35264	8.63749	4.03471	0.000168045	0.0355156	0.773152	X	1
HSC	FXYD6	2.9807	6.99687	4.09069	0.000139668	0.0450391	0.930705	X	1
AML_blast	GAK	1.42532	11.4295	4.62885	2.24622e-05	0.00553794	2.59288	X	1
RApos	GAS2L1	3.24965	7.09107	4.74089	1.51315e-05	0.0185026	2.79148	X	1
MEP	GATA1	3.21599	7.23302	3.9555	0.000218257	0.00584344	0.429602	X	1
AML_blast	GATA2	1.55285	10.7314	4.60776	2.41722e-05	0.00559194	2.52605	X	1
GMP	GATA6	4.27191	4.07255	5.00271	5.96856e-06	0.00024155	3.78909	X	1
CMP	GBX2	3.32908	3.64251	4.16254	0.000109929	0.00500459	1.13382	X	1
GMP	GCM1	3.64912	4.42175	4.46506	3.94265e-05	0.000689419	2.01465	X	1
AML_blast	GDI1	1.58319	9.60335	4.02707	0.000172671	0.0158274	0.740706	X	1
CMP	GIPR	3.29984	4.99683	4.30126	6.89564e-05	0.00423341	1.56105	X	1
CMP	GJB6	3.9783	3.38356	4.84177	1.05885e-05	0.00203669	3.28433	X	1
CMP	GLIS3	3.38088	4.14361	4.7176	1.64027e-05	0.00232623	2.88101	X	1
LPC	GLOD4	1.13448	10.1636	4.14597	0.000116251	0.0320984	1.09902	X	1
GMP	GLT1D1	3.67862	4.69949	5.90581	2.18379e-07	4.29705e-05	6.91472	X	1
RApos	GMPR	3.5404	8.48834	4.12583	0.00012432	0.0625951	0.98753	X	1
MPP	GNAI1	2.44984	9.74727	3.38694	0.00130153	0.128402	-1.01592	X	1
MEP	GNG8	2.93864	3.87122	4.23234	8.72696e-05	0.00318812	1.28208	X	1
AML_blast	GNLY	4.98937	5.33795	6.10391	1.05094e-07	0.000299851	7.49328	X	1
MEP	GOLGA2L1	2.74013	6.1633	3.53909	0.000819049	0.0136882	-0.791248	X	1
MPP	GOLM1	2.66446	5.74629	3.24096	0.00201145	0.134666	-1.37834	X	1
CMP	GPIHBP1	3.29692	4.38065	4.52968	3.15618e-05	0.00303543	2.27869	X	1
LSC	GPN3	1.08049	10.5403	4.02265	0.000174842	0.0417498	0.734739	X	1
GMP	GPR123	3.75171	4.97684	5.39502	1.44269e-06	0.000110022	5.12904	X	1
LSC	GPR174	1.32358	6.44794	3.33771	0.00150916	0.0797387	-1.14783	X	1
HSC	GPRASP1	2.33779	8.23751	4.9384	7.51903e-06	0.0224259	3.50542	X	1
HSC	GPRASP2	2.22863	8.33951	4.56391	2.80554e-05	0.0282518	2.34353	X	1
GMP	GPRIN2	3.64246	4.02216	4.51662	3.30103e-05	0.00062031	2.18113	X	1
CMP	GRAP2	3.27223	4.89468	4.03199	0.000169454	0.00599356	0.738197	X	1
RApos	GRB10	2.04737	10.0874	4.09801	0.000136347	0.0648366	0.908582	X	1
CMP	GRPR	3.71168	5.79859	4.31558	6.56895e-05	0.00415172	1.60556	X	1
AML_blast	GSDMB	1.64142	8.55348	4.2422	8.44276e-05	0.0113029	1.38891	X	1
MEP	GSTT1	3.34025	6.11952	3.00148	0.00401678	0.0357838	-2.23818	X	1
AML_blast	GZMH	2.19702	4.75034	3.50029	0.000922962	0.0406175	-0.767637	X	1
MPP	H1F0	2.16896	9.72573	2.70823	0.00896447	0.194257	-2.60828	X	1
GMP	HAL	3.66348	6.52851	4.00293	0.000186398	0.00176588	0.564188	X	1
LPC	HAT1	1.23517	10.855	4.00416	0.000185794	0.0356942	0.684443	X	1
CMP	HBA2	4.69036	8.7355	2.99245	0.00411626	0.0275689	-2.13941	X	1
MEP	HBG1	5.17753	6.56614	3.11906	0.00287241	0.0293744	-1.93553	X	1
MEP	HBG2	4.0748	7.80532	3.22346	0.00211988	0.024537	-1.66007	X	1
CMP	HBM	3.45126	4.91491	2.67191	0.00986728	0.0457401	-2.90794	X	1
CMP	HCRTR1	4.08625	3.42858	4.83731	1.07573e-05	0.00204615	3.26975	X	1
MEP	HDAC7	2.96441	9.03974	4.99139	6.24867e-06	0.000581085	3.75227	X	1
CMP	HDC	3.73029	7.28186	2.71098	0.00889782	0.0431779	-2.81774	X	1
MEP	HES6	4.17843	5.82531	3.91752	0.000246958	0.00624472	0.315052	X	1
AML_blast	HEXIM1	1.30997	8.91086	4.00359	0.000186506	0.0165689	0.67101	X	1
MPP	HFM1	2.30215	4.986	3.0439	0.00355915	0.153901	-1.85101	X	1
MEP	HIST1H1B	2.82453	5.87198	3.04719	0.00352895	0.0330121	-2.1215	X	1
AML_blast	HIST1H2BD	1.91251	9.86121	3.433	0.00113351	0.0445508	-0.951228	X	1
GMP	HIST1H2BL	3.69484	3.84367	3.80967	0.000348852	0.00264248	-0.0174881	X	1
LSC	HIST1H3D	2.37058	7.79027	3.33881	0.0015042	0.0797224	-1.14497	X	1
MPP	HNRPLL	2.37149	7.26128	3.19036	0.00233335	0.13823	-1.50158	X	1
MPP	HOOK1	2.62444	6.52905	2.91233	0.00515038	0.166924	-2.15529	X	1
MPP	HOPX	2.69488	10.6514	3.10653	0.00297523	0.148173	-1.70291	O	1
LPC	HSPC152	1.19176	11.6354	5.02476	5.52394e-06	0.0116965	3.80465	X	1
CMP	HYAL1	3.42859	4.61372	5.08341	4.46971e-06	0.00123415	4.08005	X	1
LSC	IFI44	1.12257	9.89302	3.22796	0.00209001	0.0890021	-1.42944	X	1
MEP	IFNA1	3.68921	3.986	4.00708	0.00018438	0.00520858	0.586134	X	1
CMP	IFNA5	3.42282	5.35615	3.98181	0.000199786	0.00640475	0.587887	X	1
CMP	IFNA6	3.37639	4.67925	3.82123	0.000336201	0.00793852	0.113735	X	1
GMP	IFNA8	3.82639	3.70587	5.02101	5.58995e-06	0.000230589	3.85085	X	1
LSC	IGSF10	2.28015	7.99326	3.60387	0.000669039	0.0587348	-0.440546	X	1
CMP	IGSF11	3.30428	3.42672	4.2216	9.02028e-05	0.00470787	1.3149	X	1
GMP	IGSF6	3.8926	5.8316	5.57745	7.3828e-07	7.99912e-05	5.76226	X	1
MPP	IL12RB2	2.7006	6.89632	3.4821	0.000974589	0.127529	-0.774358	X	1
HSC	IL15	2.14641	6.47498	4.06646	0.000151323	0.0450391	0.860336	X	1
LSC	IL1RAP	1.9206	7.33001	3.38585	0.00130589	0.076039	-1.0224	X	1
CMP	IL2	3.42205	3.61809	4.20929	9.40077e-05	0.0047613	1.27706	X	1
AML_blast	IL2RB	2.18348	6.7116	4.6374	2.18034e-05	0.00553794	2.62	X	1
CMP	IL3	3.35103	3.33657	3.82748	0.000329528	0.00791189	0.13197	X	1
GMP	INA	3.66241	5.61549	5.26977	2.27758e-06	0.000143345	4.6978	X	1
GMP	INCENP	3.95977	4.94153	4.69598	1.76893e-05	0.000437606	2.76671	X	1
MPP	INPP4B	2.17023	7.74075	3.21697	0.0021585	0.134666	-1.43694	X	1
AML_blast	INPP5E	1.1722	10.3334	3.95911	0.00021571	0.0179479	0.539536	X	1
CMP	IPMK	4.02484	4.15069	3.88814	0.000270988	0.00730558	0.31	X	1
AML_blast	IPO13	1.18141	8.89527	3.47935	0.000984141	0.0421188	-0.825017	X	1
MEP	IQSEC3	2.87084	3.95049	3.48709	0.00096106	0.0151775	-0.937943	X	1
AML_blast	IRF3	1.35375	9.85863	3.88018	0.000278702	0.0208345	0.308236	X	1
AML_blast	IRF7	1.36053	9.33129	4.07669	0.000146618	0.0145927	0.888701	X	1
GMP	IRF8	3.69325	9.14193	4.07878	0.000145185	0.00150177	0.79672	X	1
MEP	ISL2	3.19379	3.12594	4.86297	9.8683e-06	0.000777939	3.32273	X	1
CMP	ISLR2	3.52263	4.60213	4.69516	1.77452e-05	0.00239197	2.80856	X	1
AML_blast	ITGAX	3.09168	7.32068	3.95724	0.000217023	0.0179479	0.534054	X	1
MPP	JAKMIP2	1.9421	7.95505	3.35998	0.00141159	0.128402	-1.08361	X	1
MPP	JAM2	2.02918	7.20199	2.87944	0.00564051	0.170098	-2.22989	X	1
GMP	KCNE1L	3.75151	5.42411	3.35474	0.00143346	0.0068759	-1.31847	X	1
GMP	KCNE2	3.86528	4.50488	5.31871	1.90605e-06	0.000132104	4.86596	X	1
MEP	KCNN2	3.0561	4.38988	3.86596	0.000291789	0.00696672	0.160533	X	1
MEP	KEL	4.66499	6.45126	4.61276	2.3755e-05	0.00143191	2.49844	X	1
LSC	KIAA0907	1.23748	11.2169	3.13753	0.00272082	0.0986082	-1.65681	X	1
GMP	KIAA1210	3.68214	4.72668	5.13697	3.68419e-06	0.000190392	4.24395	X	1
AML_blast	KIAA1602	1.04448	7.56388	3.39726	0.00126312	0.0469054	-1.04781	X	1
CMP	KIAA1680	3.35679	4.21755	4.52311	3.22874e-05	0.00307071	2.25779	X	1
GMP	KIF17	4.09816	5.18301	4.56428	2.79929e-05	0.000565227	2.33576	X	1
GMP	KIF2B	4.13904	4.31785	4.84183	1.0583e-05	0.000331206	3.24976	X	1
RApos	KIF4A	2.87182	7.54028	4.67699	1.89309e-05	0.021366	2.59944	X	1
GMP	KIR3DS1	4.16181	5.27286	4.9091	8.33546e-06	0.000285961	3.47447	X	1
GMP	KIRREL2	3.64452	4.16054	4.3166	6.54503e-05	0.000920964	1.54023	X	1
HSC	KLF5	1.99112	6.56915	4.00059	0.000187956	0.0452057	0.670086	X	1
HSC	KLHL3	1.90023	7.27832	3.95943	0.000215048	0.0452781	0.552008	X	1
GMP	KLHL32	4.49081	3.70403	4.80439	1.20812e-05	0.000352931	3.12519	X	1
GMP	KRT12	3.96066	3.71146	5.51136	9.41659e-07	8.85729e-05	5.53221	X	1
GMP	KRT19	4.90041	2.71368	7.29485	1.1468e-09	1.15483e-06	11.8851	X	1
MEP	KRT27	2.91249	4.91422	3.51129	0.00089227	0.0145482	-0.869833	X	1
GMP	KRT33A	3.72614	2.93065	5.08494	4.44354e-06	0.000206395	4.06721	X	1
GMP	KRTAP4-11	3.79019	4.20883	4.82664	1.11673e-05	0.000341992	3.19918	X	1
RApos	KRTCAP3	2.12643	6.22558	3.98695	0.000196582	0.08208	0.595989	X	1
MEP	L1CAM	2.76445	4.58472	3.84957	0.000307617	0.00723585	0.11164	X	1
MPP	LAG3	2.31016	6.44507	3.32203	0.00158155	0.128417	-1.17833	X	1
LSC	LAMP2	1.18281	9.53859	3.64746	0.0005838	0.0562941	-0.321612	X	1
AML_blast	LAT	2.10231	8.19478	3.68242	0.000523834	0.0303984	-0.259901	X	1
CMP	LCN2	4.09309	5.27451	4.65666	2.03032e-05	0.00261381	2.68457	X	1
MEP	LDB1	3.57841	8.2383	6.07691	1.16265e-07	3.37346e-05	7.51052	X	1
GMP	LEMD1	3.63126	5.00974	4.20686	9.47599e-05	0.00115325	1.19452	X	1
CMP	LGR5	3.47123	4.53606	3.96651	0.000210036	0.00657333	0.542242	X	1
MEP	LGR6	3.08936	5.8865	4.03982	0.000165575	0.00490394	0.686048	X	1
AML_blast	LILRA4	2.34791	4.98531	4.43993	4.31427e-05	0.00785702	1.99879	X	1
CMP	LMAN1L	3.27261	4.96365	4.34505	5.94368e-05	0.00391345	1.69731	X	1
AML_blast	LMBR1L	1.52685	9.4343	5.59619	6.94257e-07	0.000626895	5.76781	X	1
GMP	LOC100128139	3.69432	3.3874	3.97903	0.000201576	0.0018607	0.491405	X	1
MPP	LOC100128259	2.2544	7.11327	2.93039	0.00489837	0.166924	-2.11408	X	1
MEP	LOC100129410	3.21557	3.79115	3.81514	0.000343581	0.00774145	0.00935479	X	1
MPP	LOC100129865	1.95022	6.02949	2.94952	0.00464393	0.163579	-2.07022	X	1
CMP	LOC100131283	3.61577	3.82651	3.70674	0.000484168	0.00936551	-0.217586	X	1
CMP	LOC100132634	3.32766	3.73008	5.06339	4.80319e-06	0.00128478	4.01362	X	1
GMP	LOC100133236	3.90435	4.4499	5.30822	1.98033e-06	0.000135065	4.82985	X	1
MEP	LOC282992	2.92755	3.99334	3.3048	0.00166673	0.0215504	-1.44123	X	1
MEP	LOC342918	3.31632	6.00784	3.71756	0.000468818	0.00965788	-0.277714	X	1
RApos	LOC348751	2.72009	6.42226	3.89542	0.000264835	0.0944524	0.34165	X	1
MEP	LOC388796	2.77151	5.25733	3.72449	0.000458644	0.00954013	-0.25747	X	1
GMP	LOC389328	4.41259	2.68065	6.52278	2.14739e-08	8.96614e-06	9.11119	X	1
CMP	LOC440981	3.59009	5.09507	4.41922	4.61507e-05	0.00339116	1.92955	X	1
MEP	LOC644993	3.01947	5.22368	2.93567	0.00483044	0.0400183	-2.40396	X	1
CMP	LOC647109	3.43405	4.99948	3.70917	0.000480462	0.00932543	-0.210614	X	1
MEP	LOC728320	2.92711	3.72328	3.0582	0.00341997	0.0323819	-2.0932	X	1
AML_blast	LOC729991	1.15585	6.51811	3.89848	0.000262688	0.0202107	0.361627	X	1
GMP	LOC729994	3.78193	3.74236	4.02051	0.000175944	0.00170002	0.617868	X	1
GMP	LOC730168	3.94281	4.0459	5.41821	1.3253e-06	0.000106402	5.20923	X	1
MEP	LOC730909	2.82984	5.69523	3.26678	0.00186579	0.0228909	-1.54397	X	1
LSC	LPXN	2.25792	10.3541	4.61907	2.3168e-05	0.0264826	2.51626	X	1
HSC	LRBA	1.8238	10.502	4.6719	1.92651e-05	0.0224259	2.67506	X	1
MPP	LRP6	2.10579	6.57269	3.32808	0.00155321	0.128402	-1.16327	X	1
AML_blast	LRRC27	1.07643	6.67752	3.41588	0.00119396	0.0455222	-0.997592	X	1
LPC	LRRC33	2.32263	7.53762	3.78758	0.00037465	0.0448241	0.0659654	X	1
MPP	LRRN1	2.90561	5.84525	3.34952	0.00145662	0.128402	-1.10978	X	1
GMP	LTB4R2	3.90686	4.25872	6.17435	7.98914e-08	2.15711e-05	7.86681	X	1
CMP	LTBP1	4.31953	6.83626	3.73762	0.000439046	0.00896901	-0.128801	X	1
MEP	LTF	2.92711	3.72328	3.0582	0.00341997	0.0323819	-2.0932	X	1
AML_blast	LUC7L	1.06006	9.68082	4.00541	0.0001854	0.0165689	0.676388	X	1
GMP	LYZ	4.41179	8.24046	7.6409	3.08119e-10	4.79517e-07	13.1278	X	1
GMP	MAB21L1	4.39528	4.4378	5.11849	3.93797e-06	0.000196455	4.18112	X	1
CMP	MAG	3.54174	3.31402	6.21664	6.81913e-08	0.000113673	7.94691	X	1
CMP	MAGEA10	3.25104	4.15625	4.44031	4.29333e-05	0.00337144	1.99592	X	1
MEP	MAL	2.92779	6.68152	3.23476	0.00205065	0.0239789	-1.6299	X	1
LSC	MAMDC2	3.34945	7.94321	3.29738	0.00170218	0.0832401	-1.25203	X	1
AML_blast	MAMDC4	2.47075	6.13611	3.89373	0.000266761	0.0202968	0.347746	X	1
MPP	MANSC1	2.29914	8.02021	3.37461	0.00135081	0.128402	-1.04691	X	1
MEP	MAP7D2	3.46942	5.93448	3.59239	0.000694353	0.0123177	-0.639486	X	1
CMP	MAPK8IP1	3.39661	3.93744	3.46568	0.00102447	0.013347	-0.895501	X	1
RApos	MARCH11	3.03003	5.61246	4.1488	0.000115169	0.0616119	1.05291	X	1
MEP	MARVELD2	3.59499	5.78517	4.81065	1.1874e-05	0.000876166	3.14895	X	1
CMP	MBL2	3.93263	2.75062	5.72272	4.3169e-07	0.000341844	6.2404	X	1
MPP	MCTP1	2.19677	8.32901	2.75798	0.00784901	0.18627	-2.50007	X	1
LSC	MEF2A	1.24708	8.44004	3.34669	0.0014691	0.0785549	-1.12452	X	1
MPP	MFAP2	2.71479	5.43928	2.81683	0.00669478	0.180816	-2.3702	X	1
RApos	MGST1	3.05367	10.2479	5.50655	9.60578e-07	0.00231948	5.15264	X	1
GMP	MICALCL	3.87405	4.34618	4.45945	4.01936e-05	0.000696455	1.9966	X	1
AML_blast	MIER2	1.64981	8.48212	3.45643	0.00105549	0.0438567	-0.887553	X	1
GMP	MMP1	3.69413	3.2689	4.45891	4.02685e-05	0.000696455	1.99485	X	1
CMP	MMP13	3.30144	3.85784	3.80254	0.000356958	0.00818474	0.059255	X	1
GMP	MMP20	4.72372	3.39985	5.86901	2.50497e-07	4.46694e-05	6.78484	X	1
GMP	MNDA	3.74629	6.34439	4.56687	2.7742e-05	0.000565227	2.34421	X	1
LSC	MOBKL1B	1.06809	9.53529	3.31059	0.00163651	0.0821567	-1.21798	X	1
LSC	MORC3	1.33351	10.1328	3.44396	0.00109503	0.0712769	-0.86951	X	1
GMP	MPEG1	3.77459	5.97543	3.73051	0.000448999	0.00314116	-0.250986	X	1
GMP	MPO	5.1365	10.135	3.26974	0.00184691	0.008218	-1.54981	X	1
MPP	MPPED2	2.68813	6.02501	3.52078	0.000865447	0.127529	-0.675032	X	1
CMP	MRAP2	3.64099	4.32385	4.6279	2.24461e-05	0.00264963	2.59222	X	1
LPC	MRPL18	1.1413	10.5808	3.7057	0.000485992	0.0498185	-0.162881	X	1
LPC	MRPL27	1.05187	9.77645	3.74981	0.000422578	0.0466182	-0.0399546	X	1
LPC	MSN	1.29475	11.4924	4.45211	4.1264e-05	0.0234797	2.0171	X	1
GMP	MT4	3.95226	4.73452	4.22249	8.99152e-05	0.00112028	1.24351	X	1
CMP	MTNR1B	3.48326	4.22839	5.27628	2.22528e-06	0.000811357	4.72426	X	1
GMP	MTTP	3.93178	3.98205	5.6975	4.73741e-07	6.34506e-05	6.18187	X	1
MEP	MUC1	3.02191	8.32095	4.42844	4.4872e-05	0.00211034	1.90311	X	1
AML_blast	MUM1	1.28559	9.98246	4.82588	1.12528e-05	0.00393137	3.22302	X	1
GMP	MUM1L1	3.73457	4.66919	4.64877	2.08646e-05	0.000478796	2.61162	X	1
MEP	MYBL2	3.45274	7.14151	4.07414	0.000147855	0.0045771	0.791244	X	1
GMP	MYF5	4.50105	4.48894	5.38574	1.49247e-06	0.00011206	5.09699	X	1
MEP	MYH10	3.57947	8.01834	3.20126	0.00226244	0.0254491	-1.71918	X	1
MEP	MYH2	2.98431	4.71054	3.12306	0.0028395	0.0291279	-1.9251	X	1
AML_blast	MYH3	1.41921	7.50545	3.70747	0.000484028	0.0289723	-0.188878	X	1
GMP	MYH4	3.90305	3.88664	4.19646	9.81206e-05	0.00118041	1.16199	X	1
MEP	MYH6	3.0018	4.76323	3.3135	0.00162413	0.0211595	-1.41763	X	1
MEP	MYL4	2.8486	7.84101	4.48037	3.75489e-05	0.00189059	2.06974	X	1
AML_blast	MYOM1	1.36224	8.53312	4.33814	6.10518e-05	0.00902868	1.68321	X	1
HSC	NAALAD2	2.36675	4.25685	3.7944	0.00036652	0.0493243	0.0851742	X	1
MPP	NAP1L2	2.46815	5.31731	3.08103	0.00320119	0.150967	-1.76345	X	1
MPP	NAP1L3	4.38594	7.77422	3.82832	0.00032878	0.127529	0.136963	X	1
MEP	NECAB1	4.70213	3.35628	5.54975	8.2365e-07	0.000135617	5.66158	X	1
MPP	NEFH	2.14963	7.59063	2.83462	0.006378	0.179028	-2.33055	X	1
AML_blast	NEK8	1.68033	9.30362	3.88402	0.000275272	0.0206761	0.319407	X	1
AML_blast	NEURL4	1.41179	7.63754	3.65643	0.000568449	0.0317567	-0.333311	X	1
MPP	NFIB	2.24618	5.48479	3.17937	0.00240935	0.140291	-1.52817	X	1
MEP	NFIX	2.87566	5.61839	3.93935	0.000230041	0.00603999	0.380834	X	1
LPC	NIT2	1.13349	11.1621	4.08016	0.000144643	0.0339197	0.905717	X	1
MPP	NKAIN2	3.31125	6.44613	3.45929	0.00104496	0.127529	-0.832624	X	1
CMP	NKX2-2	3.32498	3.64856	4.18746	0.000101144	0.00487211	1.21006	X	1
MPP	NLGN1	1.94849	5.00437	2.99827	0.00405007	0.15732	-1.95758	X	1
CMP	NLRP6	3.62714	4.06329	4.47344	3.83154e-05	0.00325119	2.10046	X	1
GMP	NNAT	3.89101	5.04562	4.57568	2.69079e-05	0.000556869	2.37285	X	1
MPP	NOG	2.2731	8.10084	3.75334	0.000417818	0.127529	-0.0644714	X	1
AML_blast	NOSIP	1.35516	11.1395	3.77694	0.00038822	0.0258676	0.00954569	X	1
LSC	NP	1.17951	10.7246	3.90121	0.000259898	0.0468337	0.386702	X	1
AML_blast	NPEPL1	1.19091	8.45294	3.53195	0.000837309	0.0384142	-0.680501	X	1
AML_blast	NPFF	1.86823	5.93423	4.28361	7.34297e-05	0.0104754	1.51557	X	1
GMP	NPPA	3.69455	6.74301	4.84746	1.03742e-05	0.000330103	3.26851	X	1
MEP	NPW	4.78201	4.23403	4.66067	2.01027e-05	0.00126058	2.65492	X	1
MEP	NRSN1	2.76528	5.07231	3.12669	0.0028099	0.02896	-1.91561	X	1
LSC	NUDCD1	1.08387	8.75402	3.20328	0.00224696	0.0916354	-1.49193	X	1
MPP	NUDT11	2.95622	7.30602	3.55658	0.000774861	0.127529	-0.582499	X	1
LSC	NUDT5	1.04497	11.0378	3.24888	0.00196512	0.0881286	-1.37623	X	1
MEP	NUP62CL	2.93599	4.89069	2.93095	0.0048944	0.0403468	-2.41577	X	1
AML_blast	NXF3	3.1835	5.99818	3.37397	0.00135505	0.0490426	-1.11043	X	1
LSC	OBFC2A	1.80229	8.18049	3.79674	0.000363831	0.0512607	0.091873	X	1
GMP	OFCC1	3.74535	3.34819	8.16222	4.28292e-11	1.83298e-07	14.9907	X	1
CMP	OLFM4	3.27504	3.58745	3.63426	0.000608187	0.0104744	-0.4243	X	1
CMP	OPN1SW	3.29617	3.95737	4.61539	2.34451e-05	0.00267571	2.55214	X	1
HSC	OPTN	2.23171	8.35807	4.18339	0.000102585	0.0418132	1.20184	X	1
MEP	OR2M4	3.20365	3.65029	3.8247	0.000333213	0.00759556	0.037693	X	1
GMP	OR5J2	3.91725	3.86087	4.72071	1.62199e-05	0.000420074	2.8482	X	1
CMP	OR5K1	3.62654	4.33067	3.57698	0.000727132	0.0113513	-0.585952	X	1
GMP	OR8B2	4.73938	3.58217	4.98006	6.47218e-06	0.000250357	3.71276	X	1
CMP	OR8G1	3.60954	4.41177	4.93405	7.62946e-06	0.00171853	3.58659	X	1
LSC	ORMDL2	1.1814	9.2862	3.62101	0.000634188	0.0577482	-0.393872	X	1
AML_blast	OSBPL5	1.90473	8.78128	4.77355	1.35338e-05	0.00432075	3.05467	X	1
CMP	OSR1	3.70238	3.43639	5.17089	3.2606e-06	0.000979734	4.37133	X	1
GMP	PALM3	3.71643	3.82948	6.17179	8.0662e-08	2.15711e-05	7.85772	X	1
LSC	PARP8	1.92739	8.44618	4.03339	0.000168775	0.0417498	0.765773	X	1
MPP	PBX1	3.72731	6.95062	3.60815	0.000660122	0.127529	-0.448258	X	1
MEP	PC	2.9892	4.75746	3.53509	0.000829219	0.0138222	-0.802577	X	1
MPP	PCDH9	3.58799	7.90545	3.53656	0.000824346	0.127529	-0.634319	X	1
MEP	PCSK1	3.09065	3.97166	3.66155	0.000559364	0.0106576	-0.440512	X	1
MPP	PCSK5	2.18231	5.49449	2.85441	0.00604212	0.17621	-2.28626	X	1
HSC	PDE4B	2.45556	8.56829	3.78285	0.000380313	0.0493243	0.052879	X	1
RApos	PDLIM1	3.17856	12.3085	5.09602	4.27737e-06	0.00625529	3.87435	X	1
MPP	PEAR1	2.04792	7.83818	2.72058	0.00867478	0.192674	-2.58155	X	1
CMP	PF4	5.4721	7.50013	4.21731	9.15126e-05	0.00473288	1.30169	X	1
LPC	PFN1	1.8873	9.75153	3.97435	0.000204844	0.0363191	0.598239	X	1
HSC	PFN2	2.17305	7.70521	3.92071	0.000243941	0.0452781	0.441524	X	1
MEP	PIF1	2.77943	6.47954	3.83982	0.000317416	0.00737293	0.0826218	X	1
AML_blast	PIK3R6	1.83147	8.43726	3.9008	0.000260719	0.0202107	0.368419	X	1
AML_blast	PILRB	1.25013	10.4626	3.66761	0.000548822	0.0312136	-0.301759	X	1
RApos	PIP5K1B	1.85059	9.33904	3.90871	0.000253668	0.0944031	0.378398	X	1
GMP	PKD1L1	3.64145	4.50737	5.09636	4.26475e-06	0.000203196	4.10594	X	1
MEP	PKLR	4.50196	4.21481	6.88824	5.44724e-09	4.0544e-06	10.4028	X	1
MPP	PLAG1	2.79318	7.20789	3.43077	0.00113979	0.127529	-0.905176	X	1
MPP	PLCB4	2.19136	6.56226	3.32176	0.00158281	0.128417	-1.17899	X	1
HSC	PLCL2	1.96625	8.73193	4.75282	1.45056e-05	0.0224259	2.92543	X	1
AML_blast	PLEKHA9	1.09765	10.1905	3.67302	0.000539562	0.0308922	-0.286475	X	1
MPP	PLOD2	3.2296	6.57137	3.47316	0.00100161	0.127529	-0.797221	X	1
LPC	PLP2	1.74872	10.8143	3.77462	0.000390474	0.045601	0.029558	X	1
RApos	PLXDC2	1.95149	7.80751	4.29381	7.0774e-05	0.0438455	1.46956	X	1
CMP	PMFBP1	3.43314	5.45195	4.34736	5.89713e-05	0.0038978	1.70453	X	1
MEP	PMP22	3.13174	6.98937	2.94602	0.00469312	0.0393638	-2.37808	X	1
MEP	PNMT	3.11189	6.05348	3.7194	0.000466096	0.00962497	-0.272342	X	1
CMP	POU3F2	3.79811	4.35935	5.51502	9.29492e-07	0.000548689	5.5312	X	1
GMP	POU6F2	3.77884	3.68667	5.41893	1.32183e-06	0.000106402	5.2117	X	1
MEP	PP12708	2.79243	3.94078	2.816	0.00671438	0.0489121	-2.69858	X	1
MEP	PPAP2C	3.19182	4.30435	3.21357	0.00218233	0.0249702	-1.68644	X	1
MEP	PPP1R14A	6.15352	4.97287	6.35959	4.02063e-08	1.49629e-05	8.51399	X	1
CMP	PPP1R3A	3.37688	3.60799	3.85508	0.000301525	0.00765847	0.212778	X	1
CMP	PPP4R2	3.40382	7.63002	2.93233	0.00487108	0.0303119	-2.28839	X	1
MEP	PRB4	2.95834	4.72952	3.50486	0.0009101	0.0147402	-0.887983	X	1
MPP	PRDM16	2.16134	6.82008	2.68937	0.009424	0.196444	-2.64891	X	1
LPC	PRDX5	1.08902	11.4907	3.99452	0.000191759	0.0356942	0.65653	X	1
CMP	PRG2	5.8702	6.66986	7.29834	1.13283e-09	9.69647e-06	11.7278	X	1
GMP	PRIMA1	3.63379	5.88367	5.21828	2.74561e-06	0.000162637	4.52139	X	1
MPP	PROM1	3.08455	10.2791	3.17443	0.0024443	0.140713	-1.54011	X	1
GMP	PRTN3	5.63157	5.34779	4.6302	2.22602e-05	0.000500768	2.55083	X	1
HSC	PSIP1	1.50325	11.0603	3.77277	0.000392742	0.0494363	0.0247709	X	1
LPC	PSMB5	1.04006	10.8089	4.18672	0.000101464	0.0299477	1.21944	X	1
GMP	PTGER1	3.87558	5.9764	5.46509	1.11608e-06	9.82499e-05	5.37159	X	1
LSC	PTH2R	2.72624	6.90866	3.26608	0.00186779	0.0871245	-1.33233	X	1
MPP	PTK2	2.19381	6.98923	3.30435	0.00166713	0.128854	-1.2222	X	1
LSC	PTPLAD2	1.03105	11.5651	3.65422	0.00057155	0.0562941	-0.303095	X	1
AML_blast	PTPN6	1.39841	11.2911	3.95268	0.000220277	0.0181294	0.520611	X	1
MPP	PTPRM	2.55474	7.1774	2.78772	0.00724464	0.182328	-2.4347	X	1
AML_blast	QSOX1	1.39471	9.57228	4.04657	0.000161938	0.0150664	0.79876	X	1
AML_blast	RAB24	1.14979	9.90551	4.73036	1.57522e-05	0.00464935	2.91627	X	1
AML_blast	RAB4B	1.30817	8.83713	4.12907	0.000123246	0.0137891	1.04594	X	1
AML_blast	RABEP2	1.14709	9.34123	3.74063	0.000435777	0.0274219	-0.094448	X	1
LSC	RAP2C	1.01447	10.2451	3.16015	0.0025481	0.0969651	-1.60035	X	1
MEP	RARRES1	3.02818	3.7319	4.49396	3.58338e-05	0.00185329	2.11348	X	1
MPP	RASGRP1	2.17938	6.62374	2.88859	0.00550002	0.169549	-2.2092	X	1
MEP	RASIP1	2.87159	4.12066	4.1724	0.000106677	0.00366708	1.09498	X	1
AML_blast	RASSF4	2.68509	5.85764	3.92169	0.000243638	0.0192103	0.429581	X	1
AML_blast	RBM6	1.09015	11.259	4.12132	0.000126461	0.0137891	1.02262	X	1
GMP	RBP1	4.43017	3.84287	5.89042	2.31285e-07	4.3271e-05	6.86037	X	1
MPP	RBPMS	2.71074	8.03299	2.91242	0.00514915	0.166924	-2.1551	O	1
LSC	RCBTB1	1.39469	10.0074	3.69135	0.000508528	0.0558044	-0.201034	X	1
MPP	RECK	2.11014	7.68622	2.74715	0.00808029	0.187943	-2.52374	X	1
MEP	RECQL4	2.78118	8.36038	4.07247	0.000148672	0.00458579	0.786124	X	1
AML_blast	RELT	1.2481	8.72123	4.17303	0.000106454	0.0129247	1.17867	X	1
MEP	RETNLB	3.04624	4.39411	4.35405	5.78364e-05	0.00245075	1.66594	X	1
CMP	RGR	4.0376	5.38395	4.80577	1.20262e-05	0.00212244	3.16697	X	1
RApos	RGS18	4.52699	8.33166	4.31958	6.48593e-05	0.0438455	1.54428	X	1
CMP	RHAG	3.24766	5.68741	4.54648	2.97801e-05	0.00295087	2.33212	X	1
LSC	RHOB	1.88603	6.56909	3.57303	0.000736397	0.0622674	-0.524193	X	1
MPP	RIN2	2.56615	6.74489	3.7814	0.000382075	0.127529	0.0106712	X	1
LSC	RNASET2	1.50241	11.9116	3.36225	0.00140205	0.0774248	-1.08403	X	1
MEP	RNF182	4.39142	4.64838	4.3401	6.06446e-05	0.00251374	1.62167	X	1
LSC	RNF44	1.17443	10.9191	3.12633	0.00281033	0.0986082	-1.68467	X	1
CMP	ROR1	3.61264	4.18242	4.63426	2.19537e-05	0.00264963	2.61263	X	1
CMP	RPTN	3.58954	4.08474	4.11207	0.000130043	0.00537731	0.980105	X	1
CMP	RS1	3.31072	3.98785	4.18132	0.000103241	0.00488251	1.19127	X	1
GMP	RSPO2	3.71373	3.40198	4.75279	1.44909e-05	0.000390881	2.95416	X	1
GMP	RXRG	3.81304	5.38739	5.00319	5.95836e-06	0.00024155	3.7907	X	1
MEP	RYR3	4.38137	7.15753	5.11791	3.96912e-06	0.000411802	4.1793	X	1
AML_blast	S100A13	1.07609	8.55472	3.64747	0.000584645	0.0323018	-0.358531	X	1
MEP	S100A9	3.217	6.28771	2.80887	0.00684556	0.04945	-2.71584	X	1
CMP	SAA1	3.43547	4.49912	4.49593	3.54608e-05	0.00318283	2.17161	X	1
AML_blast	SAC3D1	1.42882	10.8034	3.39153	0.0012852	0.0473148	-1.06326	X	1
AML_blast	SAFB2	1.34567	10.1206	4.62245	2.29682e-05	0.00553794	2.57258	X	1
MEP	SALL1	2.86243	3.62987	3.64452	0.000590052	0.0110608	-0.489705	X	1
MPP	SALL2	2.10662	8.15257	3.32782	0.00155441	0.128402	-1.16391	X	1
GMP	SAMD4A	3.82994	4.7074	4.99051	6.23488e-06	0.000247071	3.74796	X	1
GMP	SAMHD1	3.70297	5.84279	4.55512	2.88957e-05	0.000573876	2.30598	X	1
AML_blast	SAT1	1.17546	11.7417	3.71645	0.00047048	0.0285608	-0.163357	X	1
CMP	SCARA5	3.41055	4.50067	5.79168	3.34199e-07	0.00031727	6.47713	X	1
RApos	SCG5	2.85499	5.96261	3.88571	0.000273292	0.0954792	0.314843	X	1
GMP	SCGB1A1	3.75712	3.49956	5.28099	2.18657e-06	0.000139671	4.7363	X	1
MEP	SCGB2A1	3.56028	3.19953	4.53642	3.09512e-05	0.00170479	2.25058	X	1
LSC	SCO1	1.23442	8.22166	3.51748	0.000874335	0.0659155	-0.673757	X	1
MPP	SCRN1	2.39323	9.14526	2.80244	0.00696162	0.180816	-2.40215	X	1
MEP	SEC14L2	2.9268	4.5475	3.63004	0.000617413	0.0114388	-0.531437	X	1
MEP	SEC14L4	2.77233	5.90684	4.05504	0.000157473	0.00473776	0.732665	X	1
AML_blast	SEC31B	1.51595	9.20026	3.77236	0.000393939	0.0258685	-0.00361925	X	1
RApos	SERPINB11	2.34724	5.36593	4.05458	0.000157407	0.0690937	0.785822	X	1
MPP	SERPINI1	2.02785	8.62718	3.39215	0.00128121	0.128402	-1.0028	X	1
MPP	SESN3	2.31899	5.8248	3.10841	0.0029592	0.148173	-1.69844	X	1
AML_blast	SF3A2	1.25	10.5496	3.89986	0.000261512	0.0202107	0.365677	X	1
AML_blast	SF4	1.1999	9.99177	4.27866	7.46685e-05	0.0104775	1.50039	X	1
AML_blast	SFI1	1.10015	9.0642	3.41995	0.00117931	0.0451909	-0.986576	X	1
CMP	SGK493	3.28398	4.73626	3.8266	0.000330451	0.00791189	0.129424	X	1
AML_blast	SGSH	2.52894	4.48167	4.49327	3.59205e-05	0.00690925	2.16544	X	1
AML_blast	SH2D2A	1.49489	7.2444	3.39883	0.00125715	0.0468666	-1.04359	X	1
MEP	SH2D5	2.86295	5.68148	3.57238	0.000738879	0.0127358	-0.696624	X	1
MPP	SH3BP4	3.20022	7.32067	3.28359	0.00177329	0.128854	-1.27357	X	1
AML_blast	SH3D20	2.05354	5.12252	3.63149	0.000614641	0.0332369	-0.403436	X	1
AML_blast	SIN3B	1.43286	8.86428	4.12431	0.000125212	0.0137891	1.03161	X	1
GMP	SIRPG	3.81187	4.19617	4.56463	2.79586e-05	0.000565227	2.33691	X	1
AML_blast	SIRT7	1.43405	9.44753	4.40539	4.85541e-05	0.00830982	1.89135	X	1
AML_blast	SIT1	2.43221	5.31876	3.62311	0.000630962	0.0334016	-0.426949	X	1
GMP	SIX4	3.86903	3.14567	7.0179	3.28488e-09	2.81169e-06	10.8892	X	1
MPP	SLAIN1	1.98652	7.63941	2.81611	0.00670787	0.180816	-2.3718	X	1
MEP	SLC10A4	3.035	4.85259	3.34071	0.00149732	0.0200279	-1.34349	X	1
MPP	SLC16A14	2.48621	7.18434	2.81946	0.00664708	0.180816	-2.36435	X	1
GMP	SLC22A1	3.85221	4.24344	5.12125	3.89896e-06	0.000195737	4.19051	X	1
MPP	SLC22A17	2.0621	6.46453	2.81755	0.00668176	0.180816	-2.36861	X	1
GMP	SLC22A2	3.8068	4.33735	4.82274	1.13225e-05	0.000343061	3.1862	X	1
MEP	SLC22A23	3.00304	5.41839	4.7051	1.72105e-05	0.00113755	2.80059	X	1
MPP	SLC25A27	1.97771	5.60517	3.19718	0.00228733	0.136912	-1.48505	X	1
AML_blast	SLC25A45	1.22177	8.49806	3.48964	0.000953605	0.0415254	-0.796842	X	1
MEP	SLC26A1	3.032	4.6644	3.25331	0.00194156	0.0232593	-1.58019	X	1
MPP	SLC2A10	2.39271	6.14691	3.00202	0.00400743	0.15732	-1.94886	X	1
MPP	SLC37A3	2.22828	7.02345	3.17625	0.00243137	0.140713	-1.53571	O	1
CMP	SLC38A3	3.29253	5.4383	4.42809	4.47691e-05	0.00339116	1.95746	X	1
AML_blast	SLC4A2	1.52046	8.91909	3.54784	0.000797228	0.0373911	-0.636587	X	1
AML_blast	SLC4A3	3.02601	3.80199	4.25499	8.08724e-05	0.0111649	1.42795	X	1
GMP	SLC5A4	4.4755	4.19431	7.91267	1.09992e-10	2.68994e-07	14.1008	X	1
CMP	SLC7A10	3.64719	4.07129	4.59766	2.49367e-05	0.0028085	2.49539	X	1
MPP	SLC8A3	2.39275	7.21346	3.44959	0.00107635	0.127529	-0.857353	X	1
GMP	SLCO6A1	3.86483	4.71207	4.95875	6.98403e-06	0.000265688	3.64106	X	1
MPP	SLITRK5	1.93253	5.48422	2.72922	0.00847704	0.191763	-2.56279	X	1
CMP	SMR3A	3.32811	3.91641	4.19667	9.80708e-05	0.00485249	1.23831	X	1
AML_blast	SNN	1.16539	6.97263	3.49089	0.000949969	0.0415254	-0.793426	X	1
MEP	SNORD8	3.00397	3.71363	3.49091	0.000949895	0.0150428	-0.927229	X	1
AML_blast	SNX11	1.13268	9.48486	3.8839	0.000275375	0.0206761	0.319069	X	1
GMP	SNX31	3.69555	4.5117	3.87692	0.000280962	0.00229636	0.183094	X	1
HSC	SNX7	2.62031	5.99911	4.47377	3.82977e-05	0.0312199	2.0692	X	1
AML_blast	SOX4	1.46873	12.4048	4.05354	0.000158263	0.0150516	0.819534	X	1
HSC	SPAG17	2.56147	5.40716	4.00813	0.000183365	0.0452057	0.691779	X	1
AML_blast	SPON2	2.68636	8.16926	4.58057	2.65654e-05	0.00592675	2.44007	X	1
MPP	SPP1	2.00867	7.42605	2.69511	0.00928203	0.196444	-2.63657	X	1
AML_blast	SPSB3	1.21855	10.5682	3.92543	0.000240702	0.0190767	0.440528	X	1
MEP	SRD5A2L2	2.80426	3.17397	2.93017	0.00490497	0.0404081	-2.4177	X	1
LPC	SRP54	1.10918	9.91228	3.74814	0.000424817	0.0466182	-0.0446039	X	1
GMP	SST	4.31986	4.88564	5.11539	3.98223e-06	0.000197028	4.17058	X	1
CMP	SSTR4	3.30752	5.00695	4.45698	4.0546e-05	0.00329266	2.04847	X	1
GMP	ST14	3.75149	4.75646	5.40721	1.37973e-06	0.000107362	5.1712	X	1
MEP	ST6GALNAC1	5.43343	4.47802	5.0007	6.04419e-06	0.000577173	3.78356	X	1
RApos	STAT4	1.93764	8.64427	4.39133	5.0812e-05	0.0373858	1.75332	X	1
RApos	STEAP3	2.70038	6.73729	5.08913	4.3848e-06	0.00625529	3.8531	X	1
LSC	SUCNR1	2.77318	7.71676	3.28884	0.00174595	0.0838581	-1.274	X	1
AML_blast	SUPT5H	1.06575	9.82894	3.71085	0.000478887	0.0287651	-0.179279	X	1
RApos	SVOPL	2.93598	7.64658	5.47364	1.08393e-06	0.00231948	5.04936	X	1
MPP	SYNGR3	2.4126	6.39839	3.21838	0.00214954	0.134666	-1.43348	X	1
AML_blast	TAF1C	1.31602	9.03752	4.89214	8.89885e-06	0.0037156	3.43716	X	1
MEP	TAF3	2.82906	7.7067	4.06747	0.000151145	0.00461679	0.770787	X	1
HSC	TAOK3	1.21035	12.0819	4.00299	0.000186485	0.0452057	0.676981	X	1
GMP	TAS1R2	4.10329	4.13756	5.05247	4.99354e-06	0.000216965	3.95719	X	1
GMP	TAS2R8	3.63057	3.42611	5.36115	1.63275e-06	0.000119449	5.01213	X	1
AML_blast	TBCB	1.5002	10.8402	3.42662	0.00115568	0.0448218	-0.968511	X	1
LSC	TBK1	1.00581	9.36267	3.13394	0.00274917	0.0986082	-1.66574	X	1
AML_blast	TBX19	1.40373	7.89816	4.06872	0.000150531	0.0146857	0.864862	X	1
GMP	TBX20	3.79598	4.0838	4.20803	9.43882e-05	0.00115219	1.19819	X	1
GMP	TCF21	4.37985	3.904	6.85215	6.16387e-09	4.22077e-06	10.2933	X	1
AML_blast	TCIRG1	2.23031	11.3426	5.59143	7.06536e-07	0.000626895	5.75178	X	1
MPP	TCTEX1D1	2.5283	7.92178	2.85358	0.00605583	0.176278	-2.28811	X	1
MEP	TECTA	2.80123	4.86485	3.61588	0.000645352	0.0117781	-0.572167	X	1
AML_blast	TF	1.60233	5.71056	3.39572	0.00126904	0.0469216	-1.05198	X	1
CMP	TFAP2D	3.3002	4.92043	4.1932	9.92186e-05	0.00486683	1.22766	X	1
AML_blast	TFAP2E	1.1212	8.27868	3.64089	0.000596828	0.0326425	-0.377043	X	1
LSC	TFB2M	1.0262	10.5364	3.26218	0.00188944	0.0872222	-1.34229	X	1
MEP	TFR2	2.86937	8.38482	4.01766	0.00017809	0.0051239	0.618365	X	1
MEP	TGM2	3.89265	4.47934	5.24434	2.51365e-06	0.000298828	4.60951	X	1
MPP	THSD7A	2.25184	6.41679	2.77047	0.00758968	0.18384	-2.47267	X	1
MEP	TIMP4	3.04012	4.83294	3.5459	0.000801998	0.013447	-0.77193	X	1
HSC	TJP2	1.94352	9.17191	3.9807	0.000200606	0.0452057	0.612961	X	1
CMP	TMC1	3.26347	4.88542	4.96349	6.86919e-06	0.00163325	3.68343	X	1
MEP	TMC7	2.76504	5.25172	3.18017	0.00240609	0.0264546	-1.77504	X	1
CMP	TMEM132B	3.44246	2.89456	4.74106	1.51058e-05	0.00228846	2.95688	X	1
MPP	TMEM163	2.02151	8.66555	3.051	0.00348793	0.153901	-1.83432	X	1
MPP	TMEM200A	3.78278	7.82051	3.3622	0.0014022	0.128402	-1.07805	O	1
LSC	TMEM49	1.16237	10.8669	3.76016	0.000408872	0.0512607	-0.0102924	X	1
AML_blast	TMEM53	1.19561	8.15107	3.93751	0.00023143	0.0185265	0.475998	X	1
MEP	TMEM56	4.94543	3.94622	5.91026	2.1668e-07	5.45493e-05	6.92235	X	1
AML_blast	TMEM88	1.8558	7.1308	3.48802	0.000958356	0.0415254	-0.801284	X	1
AML_blast	TMSB10	1.17958	14.6092	3.75206	0.000420234	0.0269438	-0.0617716	X	1
GMP	TNC	3.87412	4.36786	5.2055	2.87572e-06	0.000166772	4.4777	X	1
AML_blast	TNFRSF10B	1.04233	7.03282	4.20933	9.42799e-05	0.0117809	1.28879	X	1
CMP	TNFSF14	3.3285	4.05476	4.07664	0.000146242	0.00565129	0.872782	X	1
MPP	TNIK	2.23448	7.09566	2.7658	0.00768568	0.184416	-2.48293	X	1
MEP	TRIB2	4.07468	5.80628	3.58334	0.000714163	0.0125079	-0.66535	X	1
AML_blast	TRIM38	1.09289	9.176	4.06424	0.000152772	0.0147757	0.851487	X	1
CMP	TSHZ2	3.59863	5.22787	3.65669	0.000566884	0.0101088	-0.360591	X	1
HSC	TSPYL1	1.32325	11.7808	4.00087	0.000187786	0.0452057	0.670879	X	1
MPP	TSPYL5	2.71036	8.34634	3.59185	0.000694516	0.127529	-0.490817	X	1
CMP	TSSK2	3.26981	4.23856	4.81015	1.18414e-05	0.0021172	3.18124	X	1
MEP	TST	3.5172	10.4129	4.747	1.48578e-05	0.00103817	2.93851	X	1
CMP	TTC23L	3.8441	4.14162	4.26926	7.68326e-05	0.00443132	1.4619	X	1
MEP	TUBB2A	3.73362	7.54972	3.60378	0.000670159	0.0121017	-0.606869	X	1
MPP	TUSC1	2.78228	9.00597	2.84257	0.00624107	0.177639	-2.31279	X	1
AML_blast	TYK2	1.06521	10.4126	3.41433	0.00119956	0.0455251	-1.00176	X	1
CMP	TYRP1	3.2794	4.53691	3.86388	0.000293085	0.00755472	0.238621	X	1
MEP	UBASH3A	4.32471	4.13874	4.82956	1.11065e-05	0.000837588	3.2117	X	1
LSC	UBASH3B	1.15969	7.96667	3.16455	0.00251573	0.0963464	-1.58933	X	1
HSC	UBL3	1.69501	9.46159	3.99177	0.000193469	0.0452057	0.644732	X	1
LSC	UBL5	1.02453	10.7729	3.2029	0.00224943	0.0916354	-1.49288	X	1
MEP	UBXN10	3.86623	5.07061	5.36358	1.62914e-06	0.000221207	5.01825	X	1
MEP	UCA1	2.94694	6.95699	2.86169	0.00592664	0.0453749	-2.58715	X	1
LPC	UCK2	1.43914	9.02485	4.23637	8.58966e-05	0.0270795	1.36695	X	1
AML_blast	UCN	2.14829	6.92651	4.09825	0.000136522	0.0144442	0.953293	X	1
CMP	ULBP1	3.38286	4.57299	3.3304	0.00154204	0.0161655	-1.2634	X	1
AML_blast	ULK1	1.6965	7.48687	4.35836	5.69976e-05	0.00871198	1.74564	X	1
CMP	UPK3B	3.33045	4.30325	4.24168	8.43169e-05	0.00458229	1.37671	X	1
AML_blast	UQCRC1	1.22954	12.1392	3.44419	0.00109559	0.0442343	-0.920848	X	1
AML_blast	USP20	1.527	9.63096	3.73837	0.000438905	0.0274219	-0.10088	X	1
MEP	UTP20	2.77366	8.54733	4.71357	1.67067e-05	0.00112677	2.82846	X	1
AML_blast	VENTX	2.07519	5.17355	3.37423	0.00135401	0.0490426	-1.10974	X	1
MPP	VIP	3.26158	5.21033	3.49857	0.000926588	0.127529	-0.732129	X	1
MPP	VWDE	2.40936	6.20529	3.07515	0.00325552	0.151025	-1.77736	X	1
AML_blast	WDR13	1.12158	10.4848	4.2518	8.17442e-05	0.011195	1.41822	X	1
AML_blast	WIBG	1.24016	8.08721	3.41281	0.00120509	0.0455408	-1.00587	X	1
CMP	WNT11	3.51747	4.02702	4.48538	3.67733e-05	0.00321185	2.13821	X	1
RApos	WT1	3.65195	6.54345	4.15638	0.000112293	0.0616119	1.07454	X	1
MEP	WWC1	2.78131	4.62913	4.28072	7.4147e-05	0.00286529	1.43405	X	1
CMP	XCR1	3.51714	4.27337	5.38869	1.47708e-06	0.000656134	5.103	X	1
MEP	XK	4.64908	6.47242	4.89847	8.70071e-06	0.000723046	3.44105	X	1
MEP	YBX2	2.92316	6.54906	4.66836	1.95699e-05	0.00123663	2.6801	X	1
CMP	ZBED2	3.32616	4.70694	4.10222	0.000134365	0.00547666	0.95021	X	1
GMP	ZBTB12	4.31721	4.64304	5.10206	4.17809e-06	0.00020262	4.1253	X	1
RApos	ZBTB16	3.34751	10.0742	6.39409	3.50364e-08	0.000199929	7.97136	X	1
MPP	ZC3H12C	2.2525	9.28553	2.89884	0.00534647	0.167467	-2.18597	X	1
AML_blast	ZDHHC14	1.8757	9.7704	4.2419	8.45127e-05	0.0113029	1.388	X	1
LSC	ZFC3H1	1.41006	10.3702	3.61313	0.000649993	0.0582578	-0.415352	X	1
LSC	ZFP36	1.28561	10.1915	3.33372	0.00152732	0.0799576	-1.15819	X	1
GMP	ZIM3	4.81954	3.53655	5.60883	6.57581e-07	7.5613e-05	5.87172	X	1
AML_blast	ZMIZ2	1.22139	9.44756	4.39683	4.99941e-05	0.00830982	1.86479	X	1
AML_blast	ZMYND17	1.70906	7.03311	4.13883	0.000119311	0.0136165	1.07535	X	1
HSC	ZNF12	1.01207	8.9717	3.78872	0.00037324	0.0493243	0.0692905	X	1
LSC	ZNF185	1.83803	9.52225	3.5137	0.000884562	0.0659155	-0.68388	X	1
GMP	ZNF208	4.02824	3.2231	5.22769	2.65357e-06	0.000158834	4.55358	X	1
HSC	ZNF295	1.38736	9.35867	3.80739	0.000351603	0.0489357	0.121509	X	1
MEP	ZNF321	3.12665	5.4638	3.49176	0.000947413	0.0150233	-0.924831	X	1
MPP	ZNF462	1.93547	7.14233	2.90784	0.00521494	0.166924	-2.16552	X	1
GMP	ZNF479	3.8282	4.63328	4.02274	0.000174658	0.00169248	0.624693	X	1
GMP	ZNF560	4.05385	3.8254	4.89848	8.65617e-06	0.000293368	3.43892	X	1
AML_blast	ZNF579	1.22925	8.31995	3.59293	0.000693201	0.0347239	-0.511315	X	1
AML_blast	ZNF580	1.06273	10.2507	3.48181	0.00097676	0.0419076	-0.818287	X	1
CMP	ZNF695	3.71787	3.31602	4.21044	9.36469e-05	0.0047571	1.28058	X	1
MEP	ZNF713	3.04372	4.41489	3.69263	0.000507241	0.010097	-0.350363	X	1
AML_blast	ZNF767	1.12355	9.0885	3.80337	0.000356792	0.0243343	0.0855674	X	1
RApos	ZNF804A	2.61346	8.35915	3.99678	0.000190351	0.0814656	0.62349	X	1
CMP	ZNF804B	3.35371	4.50289	4.0167	0.000178191	0.00606468	0.692289	X	1
GMP	ZNRF4	3.79621	5.75101	4.79485	1.24949e-05	0.000357464	3.09352	X	1

## Sheet: TableS2
TableS2. Signature Matrix Composed of 25 DEGs
Gene	AML_blast	CMP	GMP	HSC	LPC	LSC	MEP	MPP	RApos
GNLY	2828.63	47.8988	39.061	30.8731	101.09	57.6575	293.19	22.4622	31.7404
NXF3	1717.39	125.29	71.4346	36.3266	900.626	604.364	181.057	33.7177	11.3662
APOC2	930.481	65.8748	125.832	32.5752	601.074	529.172	188.05	34.3687	39.7389
ITGAX	2034.54	301.666	498.925	80.3218	384.115	628.721	97.1558	53.421	96.5028
SLC4A3	716.549	22.2445	46.121	8.94353	16.0767	45.5037	14.3215	11.1874	4.35121
APBA2	1014.85	253.963	72.8367	33.2442	461.122	448.707	651.647	62.5791	28.3869
CEL	1545.04	412.416	333.634	55.7755	384.432	260.341	209.245	98.5064	212.522
ALAS2	589.964	241.598	96.2993	7.16089	6.59149	6.6239	484.765	6.1775	5.49638
SPON2	1958.45	437.819	971.368	86.6459	496.074	467.417	368.957	104.334	264.588
RASSF4	426.982	65.8483	666.664	40.1172	136.445	94.467	44.4146	24.9821	36.017
SGSH	226.082	62.1562	34.0666	33.6766	33.1438	23.6009	20.2441	7.2127	12.8833
MAMDC4	461.294	341.384	60.9025	42.6157	217.161	66.7573	155.056	26.0594	30.4442
CPNE5	272.957	66.9387	29.5098	34.9173	39.4804	44.8116	111.733	24.0757	18.6383
SIT1	208.192	119.086	268.264	38.7819	33.7779	28.1766	231.923	24.895	12.7782
COPE	328.339	125.739	379.143	22.4493	88.0009	75.1687	139.041	33.546	17.0088
LILRA4	154.466	39.3488	203.359	22.9516	23.1129	38.2754	60.02	17.4022	27.9532
COL23A1	548.159	113.578	295.66	38.4409	239.93	176.577	139.194	44.8039	62.4165
ALDH8A1	627.144	48.2671	119.745	52.9685	256.482	234.855	303.968	56.0719	153.648
FGR	2203.57	370.183	795.155	166.416	497.678	694.462	419.926	179.212	282.94
TCIRG1	13600.2	3539.13	7388.95	1413.79	2894.11	3676.74	2144.03	1382.04	1861.74
FCRL5	299.197	129.957	229.198	46.8261	48.743	44.7489	108.144	44.3462	42.0741
GZMH	218.567	86.869	134.487	30.1068	14.3795	47.0304	50.2713	13.1248	20.0333
IL2RB	885.91	179.951	159.537	87.8699	82.0867	97.3816	249.14	84.455	89.4713
ABCA7	3542.51	1502.97	1822.39	230.394	380.796	425.783	2658	207.214	565.905
UCN	501.126	74.019	142.952	95.1141	173.319	202.518	246.337	102.063	118.707
CLC	2987.74	23796.5	129.837	32.8391	186.735	65.3533	130.071	159.402	10.0919
PRG2	289.569	6013.76	519.189	42.7035	70.1517	57.8533	293.096	44.6283	66.2198
PF4	1493.83	6812.27	576.065	189.94	129.234	58.7968	647.683	1798.27	123.212
HBA1	22372.5	31781.5	14555.2	1087.75	101.614	273.278	28945.4	132.075	98.1598
C3orf35	65.8317	598.477	229.928	10.2758	29.155	23.0816	90.9988	17.01	26.2446
HBA2	21888.8	19871.7	6161.04	248.072	97.8566	295.201	19394.4	132.751	101.679
LTBP1	518.147	2111.91	314.74	83.4623	192.444	110.612	962.221	321.633	30.0371
CNRIP1	2379.01	5690.83	971.582	122.101	1320.62	208.856	5879.67	955.262	21.6482
MS4A3	515.283	1245	1065.67	30.0552	441.711	415.489	319.993	40.7501	20.3288
ANP32C	9.65622	251.357	63.0181	7.3898	11.6232	9.86208	66.8021	6.90939	5.54444
CTAG1A	57.1125	281.169	100.586	6.80608	23.0992	26.3162	126.824	3.96458	26.352
CTAG1B	57.1125	281.169	100.586	6.80608	23.0992	26.3162	126.824	3.96458	26.352
C4orf7	37.4107	215.376	42.8566	10.851	10.8343	12.8058	32.4631	15.1228	11.7784
LCN2	94.7838	619.872	127.476	39.656	32.8951	29.5167	303.824	45.0949	24.8114
HCRTR1	11.8519	178.006	169.114	18.0121	6.07208	6.43287	50.2028	4.43289	4.88411
RGR	131.077	557.797	398.463	33.8549	20.5097	32.9058	129.654	21.6955	31.3278
IPMK	43.8222	272.162	181.366	18.9521	14.3307	15.0019	34.9282	18.2683	24.7978
ELA2	950.388	3171.62	5982.92	20.713	652.768	196.73	1002.39	51.6329	5.19716
PRTN3	274.437	403.453	1519.61	19.4408	79.7237	18.551	218.832	38.9555	2.81739
MPO	3177.08	8912.96	31596.1	240.281	11336.1	10169.8	2632.64	486.907	399.644
DNTT	201.452	580.742	7758.21	247.888	380.214	623.369	1488.79	1034.57	9410.96
CSTA	2030.07	905.989	6972.32	61.3545	2624.78	969.845	518.271	57.7714	46.9652
KRT19	17.7276	62.5663	241.721	3.23076	2.27072	1.87153	5.79593	3.56758	4.91169
ZIM3	25.1384	27.9752	281.157	12.3083	12.8002	8.88627	50.1454	15.075	11.356
OR8B2	33.3717	15.8293	306.705	5.88057	14.4365	28.0769	48.6837	22.2463	6.26592
MMP20	8.35052	150.539	308.517	7.0878	5.54815	3.43512	74.6218	11.6826	1.95602
BLNK	1183.63	231.954	1854.08	22.587	258.175	390.254	272.095	40.7423	494.848
MAGEA12	50.1031	1076.37	1353.27	25.7001	111.654	105.45	54.8078	57.1317	51.9019
ELTD1	20.3793	53.803	285.639	6.29548	14.7472	14.6043	67.4728	19.6151	6.44202
MYF5	53.4328	200.263	425.964	14.2264	16.7243	13.4724	69.1469	16.2102	19.0635
KLHL32	12.7689	124.383	260.138	15.273	5.95977	11.0488	126.407	14.8015	20.5143
SLC5A4	21.0531	41.8875	383.335	15.3208	11.9591	15.6476	54.5221	8.05919	8.66524
C5orf20	209.221	282.143	413.498	6.65152	19.2258	76.9958	102.916	7.15597	18.164
RBP1	26.6393	21.3095	249.064	13.4679	9.40119	12.7721	156.496	13.9266	20.0837
LOC389328	3.47037	36.636	248.062	3.76553	5.97031	2.42455	17.2144	5.23938	2.03396
LYZ	371.251	724.475	5246.94	280.185	396.021	247.24	315.716	211.589	117.47
MAB21L1	42.9056	101.562	402.487	19.0317	15.8365	19.6227	88.0338	7.70268	30.2845
LOC727933	17.4398	231.565	326.661	7.20855	11.8212	9.9665	222.332	18.9062	13.1461
BEST2	56.1039	195.027	402.284	11.4006	14.1799	10.7987	95.6223	15.1932	12.2681
TCF21	20.9879	56.167	250.522	8.96877	5.46416	12.2086	78.5816	9.29874	7.33371
RNASE3	222.525	1340.97	1923.77	45.9816	243.284	86.4474	353.224	40.879	51.8605
DLK1	51.691	387.102	318.773	1446.05	46.5482	129.897	283.983	866.233	110.593
FAM19A2	27.2865	793.851	292.644	1481.99	28.485	74.9875	345.658	981.37	52.189
GATA3	88.8171	88.0115	112.249	619.844	16.1752	33.2611	192.241	439.974	145.362
ARMCX2	41.108	63.0439	308.707	1109.06	67.7144	89.5739	83.0198	657.524	491.352
EMCN	18.6084	115.505	108.053	461.092	11.155	23.7376	25.218	266.342	153.563
LIMCH1	37.9015	94.733	158.387	700.248	17.6195	48.1481	156.328	499.279	27.723
NSUN7	26.9046	175.479	70.5049	552.185	30.1521	25.2934	111.546	366.902	331.02
LRCH2	26.9132	86.9126	120.051	301.768	6.27955	25.8835	40.1913	199.853	75.5807
HMGA2	61.1307	299.528	216.599	1382.89	26.0442	41.9143	324.625	1032.94	807.053
CRHBP	179.799	543.797	201.329	3570.88	177.83	373.797	238.342	2586.32	496.668
PLSCR4	78.9539	486.497	540.964	1662.98	45.221	56.6511	200.34	1203.71	553.214
EPPK1	15.2722	70.887	65.0995	313.303	11.1925	25.3096	10.9068	167.349	49.1008
TIAM2	51.123	60.357	75.4979	610.592	34.8326	48.0052	26.7974	370.098	173.652
SETBP1	124.178	148.174	267.57	1246.73	28.0857	119.872	77.8279	833.73	1766.91
CALN1	64.8947	377.889	139.087	1142.49	42.2077	91.9425	159.178	894.422	333.6
LRRC33	494.568	33.9278	52.7433	167.95	1011.35	704.564	62.1276	173.315	159.073
CTSA	2877.08	719.49	925.464	666.165	4259.75	4227.6	711.956	714.781	644.043
PFN1	1604.64	910.226	1068.53	287.267	2952.13	2015.72	1203.82	374.163	441.126
PLP2	2818.27	1038.91	1135.39	1168.73	6168.68	5545.14	459.268	1110.94	2781.7
CD99	3427.77	1469.39	2162.98	1719.54	7934.71	7309.64	1267.7	1820.55	4263.86
DAD1	4856.04	2926.76	926.112	1944.61	7427.59	6292.9	1125.74	2302.36	1674.85
PFKP	3001.78	1245.59	912.682	1504.77	5251.36	4336.59	979.405	1562.18	1037.33
UCK2	551.991	280.603	683.897	389.839	1275.52	1022.97	229.206	488.496	345.775
FUT4	634.352	269.116	397.111	286.128	1009.93	835.636	142.754	272.184	244.736
MSN	3088.82	1774.49	2020.39	2552.84	6860.51	5079.42	1332.43	2864.84	2213.23
HAT1	1863.47	1676.46	1410.07	1883.18	4067.82	3068.95	662.037	1916.61	1328.1
ADK	589.916	723.329	610.457	407.937	1282.62	1011.09	497.978	405.122	416.027
C19orf70	1085.21	516.087	602.898	457.399	1610.26	909.67	973.995	589.016	598.155
HSPC152	3971.35	1853.34	1772.4	2765.96	6718.43	4679.24	2438.6	2794.12	2499.59
SNRPD3	5153.69	1821.66	2690.29	2706.45	8402.15	7920.96	4398.9	3088.1	3398.13
FUCA2	546.269	650.346	782.59	388.5	1117.06	718.437	348.379	331.3	228.207
CD63	6733.63	2880.81	2290.86	2010.2	6801.15	5550.89	2160.26	2243.77	2074.12
CDC123	2879.31	1712.51	1935.62	2646.14	6242.48	5461.33	1633.57	2749.54	2208.15
MRPL18	1554.85	1093.52	1133.74	1322.72	3304.46	2929.03	1456.76	1299.99	1084.7
GLOD4	1597.87	621.903	768.307	1087.82	2359.15	1727.25	773.294	1010.07	781.498
NIT2	3254.23	1255.88	1766.06	1836.88	4613.95	4266.75	1097.67	1940.82	1591.94
SRP54	1285.31	557.013	479.125	907.329	1936.15	1855.83	576.704	892.059	574.809
PRDX5	4200.6	1807.94	1851.29	2133.71	5699.71	3974.75	1845.47	2333.6	4057.49
COX6A1	2168.06	1302.81	1596.9	1449.56	3956.08	2649.29	2047.34	1794.1	2121.78
MAMDC2	1945.22	182.715	249.081	43.1624	3051.61	3432.5	214.168	81.2131	53.3036
SUCNR1	589.186	165.94	865.533	41.0633	1470.62	1816.1	127.602	55.4959	213.795
PTH2R	451.786	106.054	150.565	30.6638	792.47	729.007	163.333	40.8326	25.9051
C3AR1	605.024	48.3025	213.671	42.1329	911.257	770.842	38.244	33.1028	66.6246
AGR2	54.0508	32.7536	55.9309	8.83997	208.958	1474.48	36.3249	14.7491	64.771
HIST1H3D	1155.6	199.825	48.8436	89.9357	1554.89	1984.72	204.262	127.737	105.231
IGSF10	727.671	265.527	202.662	182.256	803.691	1351.72	83.6527	171.165	186.37
LPXN	2922.41	386.432	1212.12	522.463	4238.66	5942.04	731.523	550.98	1022.68
CD33	783.396	326.375	467.874	395.204	1627.06	1978.37	25.3206	392.2	623.845
CFP	1012.19	73.9803	187.277	224.415	1253.29	1599.59	175.511	253.922	268.77
PARP8	593.053	374.78	476.832	229.237	1048.21	1381.09	219.64	164.483	123.514
IL1RAP	237.465	86.8223	198.886	91.3268	616.481	597.496	88.0223	99.3867	195.666
RHOB	286.827	55.781	90.9957	69.2493	234.238	340.417	59.5682	62.2875	24.5103
FLJ14213	211.623	242.924	135.318	285.096	1305.22	1440.8	108.594	256.325	476.1
ZNF185	967.243	543.772	1040.81	620.93	2226.69	2643.42	237.639	536.036	456.217
OBFC2A	480.875	117.859	213.052	240.271	710.794	951.86	116.573	209.514	277.536
C12orf5	335.714	144.807	82.7691	170.116	467.202	632.816	79.3673	169.182	314.559
RNASET2	6243.72	1597.54	3841.78	3136.87	7761.2	10273.1	1663.19	2674.23	8388.87
ZFC3H1	1897.81	616.216	480.591	1347.95	2859.34	3347.35	437.869	1352.35	1039.33
DSE	739.483	431.076	591.785	832.079	1093.79	1610.2	220.541	664.638	506.358
RCBTB1	863.076	495.303	389.003	1571.18	1715.47	2490.09	346.133	1312.18	1211.78
CTSC	712.031	269.905	465.748	329.609	1133.49	1206.27	205.904	312.78	314.186
MORC3	1184.78	374.698	487.982	1505.57	2211.32	2554.43	382.109	1233.82	1403.43
GPR174	100.071	165.381	106.358	44.3464	155.759	220.028	91.9969	47.5781	80.5677
CCDC76	632.782	357.674	337.862	909.404	1263.29	1646	219.391	944.609	685.821
APOC1	444.717	2227.6	819.286	9.26962	52.8578	8.83515	7722.88	40.9259	10.3519
HBB	23632.7	43942.8	20850.7	69.5574	167.957	405.62	49166.3	184.749	25.1459
HBQ1	83.4065	373.283	91.4242	4.8976	3.92459	3.0772	1128.48	5.28996	3.92374
PPP1R14A	102.697	92.4263	75.7785	16.4672	44.3094	32.5288	1675.33	31.6213	23.5913
ANK1	210.539	1326.13	221.371	36.927	51.1567	40.4556	5209.08	80.4698	46.4113
KCNH2	171.89	773.553	189.104	7.51654	31.8551	10.1935	1501.22	54.5608	9.81628
ERAF	740.784	908.979	620.421	37.9538	30.4865	57.0252	6296.36	75.4927	34.6495
NMU	29.224	1089.05	210.484	31.347	26.1605	8.971	1655.5	27.0749	24.7265
ST6GALNAC1	87.7806	220.601	262.885	6.53841	42.9683	100.786	881.843	12.8362	4.34162
ADD2	142.842	451.973	46.8352	31.202	44.688	30.7379	1491.07	23.2161	30.5911
HBD	11422.2	13700.1	1618.86	214.67	517.254	220.221	25128.4	877.436	81.2199
GRTP1	21.8467	308.678	179.132	6.92776	10.1356	6.09777	581.701	18.0388	3.3722
HBG1	3913.1	2017.92	2123.64	165.782	64.0534	25.4059	5361.42	92.0905	33.6685
RBPMS2	232.569	696.894	218.935	22.2407	153.723	92.7082	1693.67	52.4126	17.4336
CA1	906.081	4184.88	1341.48	65.7126	126.673	89.9363	5516.05	75.8455	56.6787
SELENBP1	281.938	729.996	248.468	18.3069	16.6203	17.966	1287.8	25.8424	22.7627
TMEM56	20.9986	118.965	106.086	7.68408	8.33259	4.69479	444.842	15.5916	12.3509
AKR1C1	382.756	1916.33	1000.68	503.916	180.412	259.127	9996.46	507.373	259.404
NPW	29.5346	53.9413	129.084	9.47804	59.6589	28.8058	454.535	24.7509	4.41723
NECAB1	10.275	33.6261	119.155	17.3852	2.47578	5.0853	228.426	6.16888	12.4126
KEL	539.68	731.177	389.866	45.4223	58.1752	56.8526	2013.63	55.4829	31.8726
XK	230.984	872.814	175.561	61.4393	73.0074	39.0987	1834.37	225.206	20.5133
PKLR	20.6945	107.6	57.521	12.5097	10.5726	8.04838	344.544	8.85192	14.3544
C4A	155.795	1177.15	833.031	71.2213	95.0346	70.3824	2187.55	83.63	77.7742
EPB42	236.944	729.205	61.0771	29.7345	23.1454	18.3276	830.58	21.9254	24.799
HLF	11.5358	146.694	290.655	4614.5	25.4059	186.964	100.16	2435.02	852.728
NAP1L3	53.2767	541.324	446.633	3223.36	51.4709	161.389	271.925	2969.38	1481.61
EVI1	41.586	374.499	194.599	3676.71	30.6694	64.8844	496.503	2546.8	325.043
PLS3	186.872	459.145	251.546	2325.09	124.917	154.983	142.279	1882.49	680.049
TMEM200A	98.4813	84.1004	113.452	3235.49	114.682	194.069	160.569	2354.76	8505.44
BEX5	101.165	883.039	600.545	3565.76	83.7869	153.631	293.893	2645.05	689.198
PBX1	37.2148	1010.61	102.165	901.829	19.8053	40.9583	602.305	1151.36	439.034
PCDH9	162.117	827.624	242.055	3418.74	61.617	253.158	478.494	2905.81	722.03
BEND4	53.5259	383.249	364.716	1316.23	59.6859	43.7618	236.328	1316.49	956.927
MLLT3	113.291	688.016	431.159	3124.64	92.2931	186.859	560.034	2541.79	833.142
NKAIN2	52.2415	135.766	206.214	900.7	16.6274	26.3102	68.0756	736.137	883.483
CHRDL1	42.0745	208.084	530.716	2096.61	24.7787	29.5822	135.903	1552.76	2535.77
VIP	39.6492	120.572	152.054	329.321	10.544	36.3411	82.1688	294.533	15.0608
EFHA2	33.9032	108.413	94.5896	494.915	85.414	112.255	186.263	555.803	295.162
PLOD2	23.6488	464.29	125.193	687.756	21.7095	20.0565	501.111	650.649	191.132
SH3BP4	109.695	239.366	423.028	1240.83	106.99	145.947	60.3822	1121.66	1087.65
ROBO1	33.526	138.421	180.595	1044.52	16.4034	22.3536	203.542	750.92	822.465
MYCT1	60.7428	275.828	147.257	844.991	26.519	46.5808	210.496	768.825	51.4378
CLGN	70.8126	333.215	896.994	1203.6	177.684	84.8378	231.678	1099.36	581.662
GPR126	232.279	385.273	216.489	2221.63	195.999	638.499	64.2695	1570.34	998.453
ACOX2	14.1859	200.192	49.5343	618.647	15.5764	27.3839	144.834	453.44	193.338
BEX1	2235.84	1950.86	1536.26	8254.01	1946.99	1544.18	557.929	5799.28	903.425
PDZD2	31.1327	148.646	107.198	487.791	29.9694	38.3018	97.8853	464.008	79.2471
PROM1	229.86	1735.83	1967.85	9503.98	1249.98	1477.7	251.742	7860.6	9213.49
ATP9A	459.32	191.566	463.037	2667.8	376.879	461.33	46.5997	2116.74	2510.37
RGS18	1032.16	712.533	262.471	303.826	1289.34	1302.68	170.797	611.788	61.4397
CLU	342.656	488.578	338.549	594.724	418.584	357.656	246.42	578.629	18.3276
WT1	354.451	156.864	81.1596	29.8145	343.299	378.07	60.2479	54.9565	8.62824
GMPR	613.972	1218.26	419.167	456.31	607.96	311.036	1939.46	787.368	46.0052
ZBTB16	1875.08	2076.03	871.396	1206.68	1689.86	930.555	1326.68	2321.33	213.688
GAS2L1	315.991	535.596	102.81	76.9409	198.42	171.77	492.862	160.472	21.6813
PDLIM1	13259.6	7156.96	1981.36	2348.35	12690.7	11901.9	7564.41	3309.42	797.816
MGST1	1573.82	1244.43	2323.68	985.471	3469.96	2850.56	417.027	879.224	241.001
CA2	1009.37	1053.08	202.852	456.108	410.793	241.103	677.688	647.646	79.6157
MARCH11	81.7152	204.779	392.082	52.2681	43.2131	38.3009	72.0327	47.7438	13.9358
SVOPL	239.507	371.999	314.272	234.076	400.751	201.512	383.296	234.803	62.6746
C2orf88	189.288	760.684	531.66	217.967	71.0334	83.2574	376.652	345.758	37.541
KIF4A	205.921	888.596	523.107	148.405	330.424	148.468	472.922	125.911	54.4395
SCG5	171.57	161.168	124.094	103.031	92.6407	70.3495	77.7222	89.0964	11.6308
LOC348751	103.826	198.347	237.035	128.447	141.604	184.216	56.0564	99.5994	16.0728
CD151	264.373	477.551	551.541	147.41	191.048	172.862	612.964	100.461	46.9156
STEAP3	143.961	278.442	215.688	47.5007	172.09	150.195	269.22	74.5304	21.2933
ZNF804A	522.881	378.208	347.833	480.576	573.072	832.263	215.869	449.156	83.9971
CENPV	436.281	1054.76	343.05	485.53	629.975	525.848	1210.37	559.024	133.56
SERPINB11	71.1703	137.359	103.844	41.4389	37.0788	39.1614	82.3051	34.0052	17.0394
KRTCAP3	105.567	63.9406	129.007	119.11	72.5353	68.1923	195.715	114.788	21.1929
GRB10	2025.41	2111.89	1155.48	778.609	1456.03	1427.63	2293.02	932.121	304.201
PLXDC2	263.664	502.47	291.202	300.132	229.631	220.639	264.63	344.537	64.2138
STAT4	502.649	642.638	503.966	539.245	515.754	539.427	478.287	466.45	129.81
PIP5K1B	538.933	1109.55	375.407	1040.52	868.449	688.012	1100.52	1023.86	214.885

## Sheet: TableS3
TableS3. Signature Matrix Composed of 50 DEGs
Gene	AML_blast	CMP	GMP	HSC	LPC	LSC	MEP	MPP	RApos
GNLY	2828.63	47.8988	39.061	30.8731	101.09	57.6575	293.19	22.4622	31.7404
NXF3	1717.39	125.29	71.4346	36.3266	900.626	604.364	181.057	33.7177	11.3662
APOC2	930.481	65.8748	125.832	32.5752	601.074	529.172	188.05	34.3687	39.7389
ITGAX	2034.54	301.666	498.925	80.3218	384.115	628.721	97.1558	53.421	96.5028
SLC4A3	716.549	22.2445	46.121	8.94353	16.0767	45.5037	14.3215	11.1874	4.35121
APBA2	1014.85	253.963	72.8367	33.2442	461.122	448.707	651.647	62.5791	28.3869
CEL	1545.04	412.416	333.634	55.7755	384.432	260.341	209.245	98.5064	212.522
ALAS2	589.964	241.598	96.2993	7.16089	6.59149	6.6239	484.765	6.1775	5.49638
SPON2	1958.45	437.819	971.368	86.6459	496.074	467.417	368.957	104.334	264.588
RASSF4	426.982	65.8483	666.664	40.1172	136.445	94.467	44.4146	24.9821	36.017
SGSH	226.082	62.1562	34.0666	33.6766	33.1438	23.6009	20.2441	7.2127	12.8833
MAMDC4	461.294	341.384	60.9025	42.6157	217.161	66.7573	155.056	26.0594	30.4442
CPNE5	272.957	66.9387	29.5098	34.9173	39.4804	44.8116	111.733	24.0757	18.6383
SIT1	208.192	119.086	268.264	38.7819	33.7779	28.1766	231.923	24.895	12.7782
COPE	328.339	125.739	379.143	22.4493	88.0009	75.1687	139.041	33.546	17.0088
LILRA4	154.466	39.3488	203.359	22.9516	23.1129	38.2754	60.02	17.4022	27.9532
COL23A1	548.159	113.578	295.66	38.4409	239.93	176.577	139.194	44.8039	62.4165
ALDH8A1	627.144	48.2671	119.745	52.9685	256.482	234.855	303.968	56.0719	153.648
FGR	2203.57	370.183	795.155	166.416	497.678	694.462	419.926	179.212	282.94
TCIRG1	13600.2	3539.13	7388.95	1413.79	2894.11	3676.74	2144.03	1382.04	1861.74
FCRL5	299.197	129.957	229.198	46.8261	48.743	44.7489	108.144	44.3462	42.0741
GZMH	218.567	86.869	134.487	30.1068	14.3795	47.0304	50.2713	13.1248	20.0333
IL2RB	885.91	179.951	159.537	87.8699	82.0867	97.3816	249.14	84.455	89.4713
ABCA7	3542.51	1502.97	1822.39	230.394	380.796	425.783	2658	207.214	565.905
UCN	501.126	74.019	142.952	95.1141	173.319	202.518	246.337	102.063	118.707
LAT	1346.8	1060.6	359.506	92.7771	373.75	295.389	1142.07	215.516	121.678
VENTX	198.893	71.7435	421.195	34.2931	23.5794	24.4845	49.4497	30.2186	20.023
SH3D20	137.19	12.7436	24.0767	42.677	48.7909	50.3622	18.003	40.3528	83.693
ARTN	165.573	76.5513	59.9306	11.2083	128.359	51.075	39.0251	12.5385	17.8571
COL9A3	73.3453	27.8543	69.3131	24.817	22.5626	17.8837	25.148	22.2689	15.5368
C16orf93	1658.23	325.353	546.265	210.768	1151.15	978.173	441.454	267.915	317.531
EOMES	436.103	217.719	232.082	51.7648	47.008	71.3943	160.629	51.6301	49.4002
CCDC88B	2513.49	1747.04	2584.87	301.144	404.033	534.047	710.005	314.618	753.347
CCS	3616.23	472.322	525.184	717.861	2293.74	1588.68	1095.69	754.551	1259.42
C4orf48	4174.52	1685.58	3609.45	543.476	1479.73	1136.81	1385.15	662.854	423.047
HIST1H2BD	4209.7	734.954	698.797	523.574	2678.03	3851.59	518.563	575.175	635.591
OSBPL5	1556.32	365.491	379.639	184.868	805.454	733.137	602.373	222.916	243.846
CPT1B	3404.55	1306.01	1754.67	348.193	1049.34	952.312	1445.34	358.672	477.175
C16orf7	1105.71	422.872	388.04	109.657	251.949	153.51	324.654	105.507	169.662
ZDHHC14	2976.06	1826.48	701.568	513.679	1024.67	760.367	3078.05	673.016	483.274
NPFF	228.94	86.2671	79.549	31.1674	72.8555	57.5168	114.968	56.6312	72.7302
C20orf85	46.2529	65.0083	28.1126	9.87466	7.43252	9.21012	22.7994	13.4993	6.05258
TMEM88	479.773	448.542	486.839	82.9872	136.085	120.9	120.543	118.124	124.525
FGFR3	212.258	80.4398	72.3932	84.6486	62.7634	33.1617	169.511	53.0722	74.026
PIK3R6	1161.31	283.991	368.401	200.583	635.397	656.898	246.957	214.473	364.056
ALS2CR12	84.5209	142.013	54.9016	11.4069	15	19.3994	58.7913	10.9132	13.2
BCO2	338.066	36.6446	150.932	73.0428	141.349	173.973	203.836	74.3834	111.764
C7orf59	5239.54	1220	1705.89	820.952	2747.49	1864.47	2931.99	1003.05	1305.52
FAM116B	500.303	76.4884	145.353	79.1944	337.387	323.296	56.0716	89.222	274.545
ZMYND17	594.031	130.814	150.348	73.8722	178.149	193.622	92.8916	109.492	117.507
CLC	2987.74	23796.5	129.837	32.8391	186.735	65.3533	130.071	159.402	10.0919
PRG2	289.569	6013.76	519.189	42.7035	70.1517	57.8533	293.096	44.6283	66.2198
PF4	1493.83	6812.27	576.065	189.94	129.234	58.7968	647.683	1798.27	123.212
C3orf35	65.8317	598.477	229.928	10.2758	29.155	23.0816	90.9988	17.01	26.2446
HBA2	21888.8	19871.7	6161.04	248.072	97.8566	295.201	19394.4	132.751	101.679
LTBP1	518.147	2111.91	314.74	83.4623	192.444	110.612	962.221	321.633	30.0371
MS4A3	515.283	1245	1065.67	30.0552	441.711	415.489	319.993	40.7501	20.3288
ANP32C	9.65622	251.357	63.0181	7.3898	11.6232	9.86208	66.8021	6.90939	5.54444
CTAG1A	57.1125	281.169	100.586	6.80608	23.0992	26.3162	126.824	3.96458	26.352
CTAG1B	57.1125	281.169	100.586	6.80608	23.0992	26.3162	126.824	3.96458	26.352
C4orf7	37.4107	215.376	42.8566	10.851	10.8343	12.8058	32.4631	15.1228	11.7784
LCN2	94.7838	619.872	127.476	39.656	32.8951	29.5167	303.824	45.0949	24.8114
HCRTR1	11.8519	178.006	169.114	18.0121	6.07208	6.43287	50.2028	4.43289	4.88411
RGR	131.077	557.797	398.463	33.8549	20.5097	32.9058	129.654	21.6955	31.3278
IPMK	43.8222	272.162	181.366	18.9521	14.3307	15.0019	34.9282	18.2683	24.7978
GJB6	8.9057	147.212	113.526	11.6185	10.4539	4.38114	125.225	5.71062	3.75396
MBL2	11.6463	101.817	31.8008	3.40373	5.60222	2.38742	17.9378	3.28642	8.78269
RNASE2	651.223	3422.36	3564.02	70.2527	1142.71	449.515	422.178	72.6183	69.2745
INSRR	31.0979	323.613	372.233	15.2899	21.5141	12.3427	148.772	21.9503	12.5905
TTC23L	48.6404	213.957	220.145	10.8357	7.70982	14.6217	83.3758	30.2729	5.0634
CPB1	82.4024	403.89	103.417	32.8778	21.56	9.62636	93.8637	74.1174	18.0395
RAI2	21.3811	251.79	362.384	14.4964	9.88631	18.1692	196.848	19.7766	5.15951
FAM47A	8.9317	169.402	31.9103	4.91884	3.1257	4.89159	123.149	12.5657	17.1182
POU3F2	35.03	285.135	126.131	21.0017	12.8955	11.6845	30.361	15.7718	5.72587
DRD1	16.6103	170.864	159.09	7.37623	5.98948	6.78094	52.6253	8.40212	3.77538
C6orf201	30.2324	227.443	44.3131	11.9196	17.8106	21.9564	30.6901	17.3952	20.3166
HDC	6900.03	1765.91	212.944	31.6711	2608.57	2113.55	391.442	151.11	14.3023
ZNF695	14.4794	175.789	54.1993	16.2316	14.5273	5.16081	31.45	7.72391	11.952
CNGA3	13.9886	111.555	19.6589	5.20964	2.76319	7.70209	95.4604	4.06674	3.78796
GRPR	78.8962	639.125	519.344	40.8964	34.6943	50.8898	273.774	40.3483	24.3406
OSR1	12.9598	132.956	67.4988	10.585	6.01478	5.45826	27.972	12.4617	9.17948
FGF16	61.9713	411.55	196.641	29.2101	50.9771	28.4432	68.9448	28.1952	38.3883
FLJ36070	96.0873	458.152	325.752	38.8464	41.7189	17.4021	207.549	21.1396	7.72758
FAM13C	17.6198	133.42	53.5256	17.5685	6.04939	12.7988	24.6756	10.3329	17.888
FOXA2	9.68582	140.638	67.2951	5.6302	7.52955	17.1736	24.005	5.98341	6.83276
ELA2	950.388	3171.62	5982.92	20.713	652.768	196.73	1002.39	51.6329	5.19716
PRTN3	274.437	403.453	1519.61	19.4408	79.7237	18.551	218.832	38.9555	2.81739
MPO	3177.08	8912.96	31596.1	240.281	11336.1	10169.8	2632.64	486.907	399.644
DNTT	201.452	580.742	7758.21	247.888	380.214	623.369	1488.79	1034.57	9410.96
CSTA	2030.07	905.989	6972.32	61.3545	2624.78	969.845	518.271	57.7714	46.9652
KRT19	17.7276	62.5663	241.721	3.23076	2.27072	1.87153	5.79593	3.56758	4.91169
ZIM3	25.1384	27.9752	281.157	12.3083	12.8002	8.88627	50.1454	15.075	11.356
OR8B2	33.3717	15.8293	306.705	5.88057	14.4365	28.0769	48.6837	22.2463	6.26592
MMP20	8.35052	150.539	308.517	7.0878	5.54815	3.43512	74.6218	11.6826	1.95602
BLNK	1183.63	231.954	1854.08	22.587	258.175	390.254	272.095	40.7423	494.848
MAGEA12	50.1031	1076.37	1353.27	25.7001	111.654	105.45	54.8078	57.1317	51.9019
ELTD1	20.3793	53.803	285.639	6.29548	14.7472	14.6043	67.4728	19.6151	6.44202
MYF5	53.4328	200.263	425.964	14.2264	16.7243	13.4724	69.1469	16.2102	19.0635
KLHL32	12.7689	124.383	260.138	15.273	5.95977	11.0488	126.407	14.8015	20.5143
SLC5A4	21.0531	41.8875	383.335	15.3208	11.9591	15.6476	54.5221	8.05919	8.66524
C5orf20	209.221	282.143	413.498	6.65152	19.2258	76.9958	102.916	7.15597	18.164
RBP1	26.6393	21.3095	249.064	13.4679	9.40119	12.7721	156.496	13.9266	20.0837
LOC389328	3.47037	36.636	248.062	3.76553	5.97031	2.42455	17.2144	5.23938	2.03396
LYZ	371.251	724.475	5246.94	280.185	396.021	247.24	315.716	211.589	117.47
MAB21L1	42.9056	101.562	402.487	19.0317	15.8365	19.6227	88.0338	7.70268	30.2845
LOC727933	17.4398	231.565	326.661	7.20855	11.8212	9.9665	222.332	18.9062	13.1461
BEST2	56.1039	195.027	402.284	11.4006	14.1799	10.7987	95.6223	15.1932	12.2681
TCF21	20.9879	56.167	250.522	8.96877	5.46416	12.2086	78.5816	9.29874	7.33371
RNASE3	222.525	1340.97	1923.77	45.9816	243.284	86.4474	353.224	40.879	51.8605
CEACAM3	37.4998	278.779	803.761	36.8921	44.1096	29.5987	144.018	29.2513	21.8431
CABP5	10.8549	115.979	296.878	11.9031	8.19513	15.2424	65.6671	13.9513	3.28737
SST	61.9767	90.1999	481.749	22.0046	16.1893	20.87	168.229	19.3634	42.9511
ZBTB12	59.0845	59.954	422.871	15.7594	19.6687	15.7185	290.892	17.9415	44.6245
AADACL2	19.2517	14.8717	216.34	12.9325	5.00637	6.01583	47.6581	7.86193	18.2151
GATA6	35.607	108.676	282.344	3.15195	19.7669	12.9244	43.8729	20.7178	9.8778
KRT14	96.7945	572.17	1815	28.8625	43.3019	32.498	1786.01	37.342	38.0809
AZU1	1032.84	1369.49	2951.98	36.025	393.164	163.306	399.936	31.2844	29.9104
STX1B	15.4343	226.211	305.167	7.55063	5.53796	7.45463	32.5717	7.59331	10.1133
BTNL8	21.2703	200.904	437.295	14.2387	8.42604	16.2382	75.1925	17.8912	8.95303
CDH12	43.6098	58.2809	288.059	15.1768	10.8945	5.59122	44.5326	19.3524	5.17427
CDH17	62.2547	230.15	520.501	39.0774	9.69929	9.97204	166.219	21.9278	17.3332
KIR3DS1	59.9587	174.712	631.623	38.5647	33.7179	28.3202	175.144	28.9035	25.2146
DSPP	27.6134	25.1849	294.592	31.1066	11.9604	19.2831	90.9894	31.7793	11.2173
KIF2B	27.8637	129.549	313.122	19.5165	23.6272	14.463	67.2511	14.0543	26.3779
B4GALNT3	16.3831	100.352	335.14	11.0488	11.9167	9.972	199.615	31.9243	12.2981
HBA1	22372.5	31781.5	14555.2	1087.75	101.614	273.278	28945.4	132.075	98.1598
TAS1R2	49.3722	107.712	255.921	6.32176	16.1573	9.02053	62.9827	12.9276	4.60686
KIF17	151.975	211.951	556.831	15.5201	38.5782	66.8545	45.8591	22.9841	61.9483
DUOX1	35.4328	59.9515	293.5	23.487	12.1278	17.0945	181.468	11.4397	21.2227
ZNF560	34.4046	137.143	228.137	10.9645	6.05068	12.4384	16.5827	18.0456	6.51803
ATP6V0A4	40.4577	114.735	394.869	34.9253	13.5147	16.652	201.627	22.4405	18.5388
CCDC158	37.7796	52.6457	331.026	20.954	26.0098	15.5391	184.379	24.1022	15.2494
ZNF208	19.7041	53.1337	135.708	2.87902	6.51336	5.64584	49.7947	7.35494	16.8102
ATCAY	62.8314	142.959	708.133	32.5898	45.9246	37.6733	139.73	31.8845	36.7996
EMCN	18.6084	115.505	108.053	461.092	11.155	23.7376	25.218	266.342	153.563
PLSCR4	78.9539	486.497	540.964	1662.98	45.221	56.6511	200.34	1203.71	553.214
EPPK1	15.2722	70.887	65.0995	313.303	11.1925	25.3096	10.9068	167.349	49.1008
TIAM2	51.123	60.357	75.4979	610.592	34.8326	48.0052	26.7974	370.098	173.652
SETBP1	124.178	148.174	267.57	1246.73	28.0857	119.872	77.8279	833.73	1766.91
CYYR1	44.7737	226.952	216.742	1103.63	114.611	75.8279	243.157	819.4	475.236
NR4A2	619.516	1021.01	867.85	5552.29	486.809	604.281	540.545	4087.93	1728.54
COL5A1	143.96	205.937	104.74	1137.75	50.0745	47.1191	228.66	828.263	682.016
FOXA3	27.6375	44.239	233.477	331.352	24.693	28.3609	51.1513	196.362	43.3258
FAM133A	46.2383	60.4037	74.7196	331.045	12.9995	42.9148	109.244	220.058	38.9758
TC2N	45.9589	121.864	93.8475	268.827	13.2308	19.7698	15.4984	233.704	26.6934
FXYD6	51.732	213.168	319.304	912.008	66.6916	42.5973	93.3724	481.76	505.595
THRB	65.302	266.046	206.672	653.941	26.6425	38.4226	161.658	579.239	70.6449
RNF150	58.6318	74.3533	368.511	595.661	34.2369	34.1804	49.3065	485.507	337.958
EPB41L3	28.2772	98.2189	98.2597	284.397	27.3695	31.9855	31.0472	192.559	101.129
FOXO1	322.993	507.17	305.734	2640.29	225.297	391.212	742.411	1982.51	894.67
BEND7	36.7174	125.729	171.839	412.996	20.217	33.5533	72.3553	330.354	88.5382
CYP2J2	31.4529	100.408	36.8017	160.084	13.0323	13.1001	66.0123	91.7612	54.5347
SNX7	56.6401	103.604	41.6862	318.053	33.9395	22.5447	114.856	176.153	144.512
CHMP4C	61.0639	80.4293	293.884	520.435	30.1012	39.7972	126.166	418.896	146.098
SPAG17	43.2234	139.586	125.23	243.921	25.014	36.9005	57.6389	74.1522	29.3741
LDOC1	179.955	769.74	480.363	1862.7	223.322	292.506	291.294	1565.82	914.571
PDE4B	166.819	404.31	701.25	2039.68	226.465	353.808	73.3869	1246.69	1662.01
HEG1	92.771	144.638	196.08	324.496	20.0277	25.7158	60.329	257.791	117.347
MLF1	41.9553	112.674	65.1757	399.712	39.6058	38.6374	191.16	319.257	114.857
NAALAD2	12.3506	35.8685	33.3077	82.769	8.22699	14.9841	48.1789	43.4705	43.4825
GPRASP1	231.344	209.567	390.941	1286.49	139.056	191.946	206.816	919.253	401.378
LRRC33	494.568	33.9278	52.7433	167.95	1011.35	704.564	62.1276	173.315	159.073
CTSA	2877.08	719.49	925.464	666.165	4259.75	4227.6	711.956	714.781	644.043
PFN1	1604.64	910.226	1068.53	287.267	2952.13	2015.72	1203.82	374.163	441.126
PLP2	2818.27	1038.91	1135.39	1168.73	6168.68	5545.14	459.268	1110.94	2781.7
CD99	3427.77	1469.39	2162.98	1719.54	7934.71	7309.64	1267.7	1820.55	4263.86
DAD1	4856.04	2926.76	926.112	1944.61	7427.59	6292.9	1125.74	2302.36	1674.85
UCK2	551.991	280.603	683.897	389.839	1275.52	1022.97	229.206	488.496	345.775
FUT4	634.352	269.116	397.111	286.128	1009.93	835.636	142.754	272.184	244.736
MSN	3088.82	1774.49	2020.39	2552.84	6860.51	5079.42	1332.43	2864.84	2213.23
HAT1	1863.47	1676.46	1410.07	1883.18	4067.82	3068.95	662.037	1916.61	1328.1
ADK	589.916	723.329	610.457	407.937	1282.62	1011.09	497.978	405.122	416.027
C19orf70	1085.21	516.087	602.898	457.399	1610.26	909.67	973.995	589.016	598.155
HSPC152	3971.35	1853.34	1772.4	2765.96	6718.43	4679.24	2438.6	2794.12	2499.59
FUCA2	546.269	650.346	782.59	388.5	1117.06	718.437	348.379	331.3	228.207
CD63	6733.63	2880.81	2290.86	2010.2	6801.15	5550.89	2160.26	2243.77	2074.12
CDC123	2879.31	1712.51	1935.62	2646.14	6242.48	5461.33	1633.57	2749.54	2208.15
MRPL18	1554.85	1093.52	1133.74	1322.72	3304.46	2929.03	1456.76	1299.99	1084.7
GLOD4	1597.87	621.903	768.307	1087.82	2359.15	1727.25	773.294	1010.07	781.498
NIT2	3254.23	1255.88	1766.06	1836.88	4613.95	4266.75	1097.67	1940.82	1591.94
SRP54	1285.31	557.013	479.125	907.329	1936.15	1855.83	576.704	892.059	574.809
PRDX5	4200.6	1807.94	1851.29	2133.71	5699.71	3974.75	1845.47	2333.6	4057.49
COX6A1	2168.06	1302.81	1596.9	1449.56	3956.08	2649.29	2047.34	1794.1	2121.78
FAM62B	1206.27	624.548	752.91	682.633	1860.84	1778.73	386.474	767.282	826.621
MRPL27	1223.7	797.234	727.043	468.029	1696.56	1444.26	1284.09	491.783	730.835
PSMB5	2025.77	1525.94	964.125	1527.62	3574.04	2456.78	1918.7	1741.63	1244.46
MAMDC2	1945.22	182.715	249.081	43.1624	3051.61	3432.5	214.168	81.2131	53.3036
SUCNR1	589.186	165.94	865.533	41.0633	1470.62	1816.1	127.602	55.4959	213.795
PTH2R	451.786	106.054	150.565	30.6638	792.47	729.007	163.333	40.8326	25.9051
C3AR1	605.024	48.3025	213.671	42.1329	911.257	770.842	38.244	33.1028	66.6246
AGR2	54.0508	32.7536	55.9309	8.83997	208.958	1474.48	36.3249	14.7491	64.771
HIST1H3D	1155.6	199.825	48.8436	89.9357	1554.89	1984.72	204.262	127.737	105.231
IGSF10	727.671	265.527	202.662	182.256	803.691	1351.72	83.6527	171.165	186.37
LPXN	2922.41	386.432	1212.12	522.463	4238.66	5942.04	731.523	550.98	1022.68
CD33	783.396	326.375	467.874	395.204	1627.06	1978.37	25.3206	392.2	623.845
CFP	1012.19	73.9803	187.277	224.415	1253.29	1599.59	175.511	253.922	268.77
PARP8	593.053	374.78	476.832	229.237	1048.21	1381.09	219.64	164.483	123.514
IL1RAP	237.465	86.8223	198.886	91.3268	616.481	597.496	88.0223	99.3867	195.666
RHOB	286.827	55.781	90.9957	69.2493	234.238	340.417	59.5682	62.2875	24.5103
FLJ14213	211.623	242.924	135.318	285.096	1305.22	1440.8	108.594	256.325	476.1
ZNF185	967.243	543.772	1040.81	620.93	2226.69	2643.42	237.639	536.036	456.217
OBFC2A	480.875	117.859	213.052	240.271	710.794	951.86	116.573	209.514	277.536
C12orf5	335.714	144.807	82.7691	170.116	467.202	632.816	79.3673	169.182	314.559
RNASET2	6243.72	1597.54	3841.78	3136.87	7761.2	10273.1	1663.19	2674.23	8388.87
ZFC3H1	1897.81	616.216	480.591	1347.95	2859.34	3347.35	437.869	1352.35	1039.33
DSE	739.483	431.076	591.785	832.079	1093.79	1610.2	220.541	664.638	506.358
RCBTB1	863.076	495.303	389.003	1571.18	1715.47	2490.09	346.133	1312.18	1211.78
CTSC	712.031	269.905	465.748	329.609	1133.49	1206.27	205.904	312.78	314.186
MORC3	1184.78	374.698	487.982	1505.57	2211.32	2554.43	382.109	1233.82	1403.43
GPR174	100.071	165.381	106.358	44.3464	155.759	220.028	91.9969	47.5781	80.5677
CCDC76	632.782	357.674	337.862	909.404	1263.29	1646	219.391	944.609	685.821
ZFP36	2160.77	1000.39	1748.4	1122.85	1625.31	3335.87	417.108	779.96	1302.69
MEF2A	537.026	169.934	486.995	212.566	547.337	832.978	180.842	229.419	651.992
KIAA0907	3094.46	785.613	830.55	3424.66	4119.72	5291.64	677.908	3316.79	1997.18
SCO1	299.93	214.5	261.656	307.047	522.308	629.435	154.315	318.501	238.106
C1orf71	1132.24	499.863	239.132	675.993	1139.69	1587.58	267.036	703.045	817.149
PFKP	3001.78	1245.59	912.682	1504.77	5251.36	4336.59	979.405	1562.18	1037.33
DBI	6945.78	1663.53	3975.85	2559.9	7344.26	8134.68	959.81	2579.65	3475.95
FLJ39639	466.503	208.375	131.474	179.143	230.735	474.637	207.545	163.742	198.98
ARL13B	164.116	101.528	206.315	125.56	278.354	338.758	74.0111	113.507	117.603
LAMP2	769.627	344.88	464.97	949.929	1246.67	1538.97	216.135	809.9	730.996
ORMDL2	793.251	434.38	747.511	420.822	1338.97	1429.94	280.285	442.437	459.937
NP	2299.84	1754.39	1407.65	1161.61	3278.46	3548.68	1393.55	1063.85	910.126
CTNND1	489.81	260.971	245.108	363.443	840.923	966.042	224.388	373.851	296.927
RNF44	3212.27	896.041	598.538	2374.76	2973.86	3989.33	887.697	2142.83	1661.02
TMEM49	2401.13	959.744	1209.84	1996.45	2963.21	4080.43	694.231	1969.31	2122.76
UBASH3B	188.568	187.415	292.944	244.261	499.338	643.239	140.915	237.138	254.602
ABHD3	661.914	421.249	730.644	503.243	987.634	1240.14	233.272	541.145	761.491
IFI44	969.491	437.642	540.814	1235.16	1484.81	2286.57	425.64	1123.21	1162.6
NUDCD1	281.193	393.368	348.793	536.076	725.587	839.993	186.411	555.251	363.503
GPN3	1492.39	1168.93	1530.01	1257.43	2601.02	3142.34	895.377	1176.08	1278.06
C18orf32	1048.15	488.184	388.425	1073.97	1367.71	1747.44	351.373	1037.76	1237.27
SNRPD3	5153.69	1821.66	2690.29	2706.45	8402.15	7920.96	4398.9	3088.1	3398.13
MOBKL1B	834.564	826.726	603.192	563.626	1399.26	1523.88	375.893	624.285	714.896
CD47	1950.59	1155.8	1324.3	1639.18	2976.31	3716.46	1004.24	1635.18	2452.41
NUDT5	2635.1	1768.38	2248.73	1571.59	3803.35	4062.83	1396.28	1620.75	1672.51
APOC1	444.717	2227.6	819.286	9.26962	52.8578	8.83515	7722.88	40.9259	10.3519
HBB	23632.7	43942.8	20850.7	69.5574	167.957	405.62	49166.3	184.749	25.1459
HBQ1	83.4065	373.283	91.4242	4.8976	3.92459	3.0772	1128.48	5.28996	3.92374
PPP1R14A	102.697	92.4263	75.7785	16.4672	44.3094	32.5288	1675.33	31.6213	23.5913
ANK1	210.539	1326.13	221.371	36.927	51.1567	40.4556	5209.08	80.4698	46.4113
KCNH2	171.89	773.553	189.104	7.51654	31.8551	10.1935	1501.22	54.5608	9.81628
ERAF	740.784	908.979	620.421	37.9538	30.4865	57.0252	6296.36	75.4927	34.6495
NMU	29.224	1089.05	210.484	31.347	26.1605	8.971	1655.5	27.0749	24.7265
ST6GALNAC1	87.7806	220.601	262.885	6.53841	42.9683	100.786	881.843	12.8362	4.34162
ADD2	142.842	451.973	46.8352	31.202	44.688	30.7379	1491.07	23.2161	30.5911
HBD	11422.2	13700.1	1618.86	214.67	517.254	220.221	25128.4	877.436	81.2199
GRTP1	21.8467	308.678	179.132	6.92776	10.1356	6.09777	581.701	18.0388	3.3722
HBG1	3913.1	2017.92	2123.64	165.782	64.0534	25.4059	5361.42	92.0905	33.6685
RBPMS2	232.569	696.894	218.935	22.2407	153.723	92.7082	1693.67	52.4126	17.4336
CA1	906.081	4184.88	1341.48	65.7126	126.673	89.9363	5516.05	75.8455	56.6787
SELENBP1	281.938	729.996	248.468	18.3069	16.6203	17.966	1287.8	25.8424	22.7627
TMEM56	20.9986	118.965	106.086	7.68408	8.33259	4.69479	444.842	15.5916	12.3509
AKR1C1	382.756	1916.33	1000.68	503.916	180.412	259.127	9996.46	507.373	259.404
NPW	29.5346	53.9413	129.084	9.47804	59.6589	28.8058	454.535	24.7509	4.41723
NECAB1	10.275	33.6261	119.155	17.3852	2.47578	5.0853	228.426	6.16888	12.4126
KEL	539.68	731.177	389.866	45.4223	58.1752	56.8526	2013.63	55.4829	31.8726
XK	230.984	872.814	175.561	61.4393	73.0074	39.0987	1834.37	225.206	20.5133
PKLR	20.6945	107.6	57.521	12.5097	10.5726	8.04838	344.544	8.85192	14.3544
C4A	155.795	1177.15	833.031	71.2213	95.0346	70.3824	2187.55	83.63	77.7742
EPB42	236.944	729.205	61.0771	29.7345	23.1454	18.3276	830.58	21.9254	24.799
RNF182	23.0732	270.704	227.955	19.3991	20.7635	13.7781	482.424	22.5049	18.871
RYR3	411.473	573.862	478.299	165.313	59.4101	61.3418	2872.75	279.952	37.2002
UBASH3A	52.0564	114.876	53.1626	16.6574	10.4049	13.1933	516.398	14.1214	11.2331
FAM178B	82.8571	726.444	1074.79	36.2762	92.8286	44.2816	1398.39	79.3785	29.3316
GAD1	39.3684	251.361	73.4864	15.5408	17.901	19.1676	526.215	24.0278	9.51817
AKR1C2	291.758	929.504	713.064	196.609	103.847	92.9141	3620.81	237.509	123.989
CNRIP1	2379.01	5690.83	971.582	122.101	1320.62	208.856	5879.67	955.262	21.6482
HES6	480.601	156.655	63.1095	24.3228	223.033	174.663	999.589	18.9203	10.0037
APOE	80.434	387.098	126.631	22.6209	18.4156	18.6583	620.473	27.7117	15.3469
CDH1	34.8434	319.461	174.901	47.3286	10.8874	18.1174	631.188	45.1002	16.4689
HBG2	4153.32	2047.89	2446.13	239.918	96.547	67.7765	5454.09	126.489	78.18
TRIB2	272.27	409.472	145.159	18.3664	58.2482	34.4231	785.221	38.7243	466.262
TGM2	74.7587	82.398	81.8843	12.4961	15.9336	16.4425	285.885	10.803	10.419
UBXN10	72.5024	122.883	82.1527	30.6582	31.1765	26.7444	462.043	20.7189	19.8982
NFIA	27.8786	479.497	207.475	573.077	14.4379	28.0064	1190.79	515.627	118.044
FAM65C	76.0857	832.499	97.6537	204.91	20.0784	25.2079	975.993	294.319	40.3267
CD36	750.94	674.702	350.736	17.8779	379.732	542.512	1562.21	139.875	27.4364
TUBB2A	938.155	769.602	363.572	87.5115	605.922	480.663	2282.06	80.4376	65.9542
ITGA2B	247.527	1491.12	328.841	70.3173	132.022	69.0111	1756.44	185.438	17.5322
CDC42BPA	56.682	624.167	396.833	433.239	39.9932	31.3885	1642.31	399.879	338.623
IFNA1	36.7654	73.7612	94.3882	13.3145	16.4726	16.3634	222.848	21.2356	4.00818
CD14	76.9415	238.011	64.4912	23.9335	10.4773	13.4587	244.965	11.9324	20.5463
MARVELD2	129.941	251.555	73.1133	38.2303	49.606	58.5872	636.677	39.7914	31.0164
MYH10	117.413	1625.64	186.42	1090.05	80.0996	65.7191	2836.49	989.716	360.186
LDB1	966.314	785.601	291.72	128.871	298.593	277.323	3364.44	208.609	182.556
HLF	11.5358	146.694	290.655	4614.5	25.4059	186.964	100.16	2435.02	852.728
NAP1L3	53.2767	541.324	446.633	3223.36	51.4709	161.389	271.925	2969.38	1481.61
EVI1	41.586	374.499	194.599	3676.71	30.6694	64.8844	496.503	2546.8	325.043
PLS3	186.872	459.145	251.546	2325.09	124.917	154.983	142.279	1882.49	680.049
TMEM200A	98.4813	84.1004	113.452	3235.49	114.682	194.069	160.569	2354.76	8505.44
BEX5	101.165	883.039	600.545	3565.76	83.7869	153.631	293.893	2645.05	689.198
PBX1	37.2148	1010.61	102.165	901.829	19.8053	40.9583	602.305	1151.36	439.034
PCDH9	162.117	827.624	242.055	3418.74	61.617	253.158	478.494	2905.81	722.03
BEND4	53.5259	383.249	364.716	1316.23	59.6859	43.7618	236.328	1316.49	956.927
MLLT3	113.291	688.016	431.159	3124.64	92.2931	186.859	560.034	2541.79	833.142
NKAIN2	52.2415	135.766	206.214	900.7	16.6274	26.3102	68.0756	736.137	883.483
CHRDL1	42.0745	208.084	530.716	2096.61	24.7787	29.5822	135.903	1552.76	2535.77
VIP	39.6492	120.572	152.054	329.321	10.544	36.3411	82.1688	294.533	15.0608
EFHA2	33.9032	108.413	94.5896	494.915	85.414	112.255	186.263	555.803	295.162
PLOD2	23.6488	464.29	125.193	687.756	21.7095	20.0565	501.111	650.649	191.132
SH3BP4	109.695	239.366	423.028	1240.83	106.99	145.947	60.3822	1121.66	1087.65
ROBO1	33.526	138.421	180.595	1044.52	16.4034	22.3536	203.542	750.92	822.465
MYCT1	60.7428	275.828	147.257	844.991	26.519	46.5808	210.496	768.825	51.4378
CLGN	70.8126	333.215	896.994	1203.6	177.684	84.8378	231.678	1099.36	581.662
GPR126	232.279	385.273	216.489	2221.63	195.999	638.499	64.2695	1570.34	998.453
ACOX2	14.1859	200.192	49.5343	618.647	15.5764	27.3839	144.834	453.44	193.338
BEX1	2235.84	1950.86	1536.26	8254.01	1946.99	1544.18	557.929	5799.28	903.425
PDZD2	31.1327	148.646	107.198	487.791	29.9694	38.3018	97.8853	464.008	79.2471
PROM1	229.86	1735.83	1967.85	9503.98	1249.98	1477.7	251.742	7860.6	9213.49
ATP9A	459.32	191.566	463.037	2667.8	376.879	461.33	46.5997	2116.74	2510.37
GATA3	88.8171	88.0115	112.249	619.844	16.1752	33.2611	192.241	439.974	145.362
ALDH1A1	44.5029	686.382	153.3	1631.38	98.2677	152.125	637.428	1119.18	148.593
BEX2	707.634	2048.35	1330.78	6764.64	500.416	538.497	1617.71	6566.05	5479.23
EREG	157.516	1873.63	2087.82	1984.91	322.22	109.615	545.229	1871.62	120.952
FHL2	120.83	1208.67	422.977	949.356	50.6144	49.6791	1119.97	1132.27	179.634
FSTL1	152.391	873.102	663.42	1759.81	132.373	125.623	379.07	1702.12	808.635
DPPA4	107.592	398.965	219.308	1179.32	125.211	105.24	231.332	1230.75	935.879
NUDT11	65.5346	468.368	450.702	931.704	50.3975	47.6873	204.797	953.938	555.458
HMGA2	61.1307	299.528	216.599	1382.89	26.0442	41.9143	324.625	1032.94	807.053
LRRN1	64.1144	83.3123	224.306	281.655	25.0508	45.4403	105.819	366.398	253.74
ELOVL7	87.1429	576.933	245.309	1219.35	96.4084	81.6979	178.618	1098.33	243.49
DLK1	51.691	387.102	318.773	1446.05	46.5482	129.897	283.983	866.233	110.593
C9orf125	24.631	453.142	149.715	561.704	35.0344	37.7824	818.675	674.684	30.0631
MPDZ	39.427	176.127	57.1463	536.399	33.2712	52.1017	93.6944	498.854	102.052
FAM19A2	27.2865	793.851	292.644	1481.99	28.485	74.9875	345.658	981.37	52.189
CRHBP	179.799	543.797	201.329	3570.88	177.83	373.797	238.342	2586.32	496.668
CALN1	64.8947	377.889	139.087	1142.49	42.2077	91.9425	159.178	894.422	333.6
LIMCH1	37.9015	94.733	158.387	700.248	17.6195	48.1481	156.328	499.279	27.723
NSUN7	26.9046	175.479	70.5049	552.185	30.1521	25.2934	111.546	366.902	331.02
PLAG1	74.4117	177.796	134.062	955.131	22.4457	74.0567	630.213	791.389	658.1
NRIP1	508.913	1613.19	906.078	10068	727.633	1054.37	562.288	9340.6	6474.39
ARMCX2	41.108	63.0439	308.707	1109.06	67.7144	89.5739	83.0198	657.524	491.352
TUSC1	156.099	1797.44	1110.41	2955.27	184.363	248.742	2352.78	2738.6	1721.3
FREM1	50.4637	383.816	51.9494	163.447	98.9701	56.6275	77.6458	257.39	17.6472
LRCH2	26.9132	86.9126	120.051	301.768	6.27955	25.8835	40.1913	199.853	75.5807
RGS18	1032.16	712.533	262.471	303.826	1289.34	1302.68	170.797	611.788	61.4397
CLU	342.656	488.578	338.549	594.724	418.584	357.656	246.42	578.629	18.3276
WT1	354.451	156.864	81.1596	29.8145	343.299	378.07	60.2479	54.9565	8.62824
GMPR	613.972	1218.26	419.167	456.31	607.96	311.036	1939.46	787.368	46.0052
ZBTB16	1875.08	2076.03	871.396	1206.68	1689.86	930.555	1326.68	2321.33	213.688
GAS2L1	315.991	535.596	102.81	76.9409	198.42	171.77	492.862	160.472	21.6813
PDLIM1	13259.6	7156.96	1981.36	2348.35	12690.7	11901.9	7564.41	3309.42	797.816
MGST1	1573.82	1244.43	2323.68	985.471	3469.96	2850.56	417.027	879.224	241.001
CA2	1009.37	1053.08	202.852	456.108	410.793	241.103	677.688	647.646	79.6157
MARCH11	81.7152	204.779	392.082	52.2681	43.2131	38.3009	72.0327	47.7438	13.9358
SVOPL	239.507	371.999	314.272	234.076	400.751	201.512	383.296	234.803	62.6746
C2orf88	189.288	760.684	531.66	217.967	71.0334	83.2574	376.652	345.758	37.541
KIF4A	205.921	888.596	523.107	148.405	330.424	148.468	472.922	125.911	54.4395
SCG5	171.57	161.168	124.094	103.031	92.6407	70.3495	77.7222	89.0964	11.6308
LOC348751	103.826	198.347	237.035	128.447	141.604	184.216	56.0564	99.5994	16.0728
CD151	264.373	477.551	551.541	147.41	191.048	172.862	612.964	100.461	46.9156
STEAP3	143.961	278.442	215.688	47.5007	172.09	150.195	269.22	74.5304	21.2933
ZNF804A	522.881	378.208	347.833	480.576	573.072	832.263	215.869	449.156	83.9971
CENPV	436.281	1054.76	343.05	485.53	629.975	525.848	1210.37	559.024	133.56
SERPINB11	71.1703	137.359	103.844	41.4389	37.0788	39.1614	82.3051	34.0052	17.0394
KRTCAP3	105.567	63.9406	129.007	119.11	72.5353	68.1923	195.715	114.788	21.1929
GRB10	2025.41	2111.89	1155.48	778.609	1456.03	1427.63	2293.02	932.121	304.201
PLXDC2	263.664	502.47	291.202	300.132	229.631	220.639	264.63	344.537	64.2138
STAT4	502.649	642.638	503.966	539.245	515.754	539.427	478.287	466.45	129.81
PIP5K1B	538.933	1109.55	375.407	1040.52	868.449	688.012	1100.52	1023.86	214.885

## Sheet: TableS4
TableS4. Signature Matrix Composed of 100 DEGs
Gene	AML_blast	CMP	GMP	HSC	LPC	LSC	MEP	MPP	RApos
GNLY	2828.63	47.8988	39.061	30.8731	101.09	57.6575	293.19	22.4622	31.7404
NXF3	1717.39	125.29	71.4346	36.3266	900.626	604.364	181.057	33.7177	11.3662
APOC2	930.481	65.8748	125.832	32.5752	601.074	529.172	188.05	34.3687	39.7389
ITGAX	2034.54	301.666	498.925	80.3218	384.115	628.721	97.1558	53.421	96.5028
SLC4A3	716.549	22.2445	46.121	8.94353	16.0767	45.5037	14.3215	11.1874	4.35121
APBA2	1014.85	253.963	72.8367	33.2442	461.122	448.707	651.647	62.5791	28.3869
CEL	1545.04	412.416	333.634	55.7755	384.432	260.341	209.245	98.5064	212.522
ALAS2	589.964	241.598	96.2993	7.16089	6.59149	6.6239	484.765	6.1775	5.49638
SPON2	1958.45	437.819	971.368	86.6459	496.074	467.417	368.957	104.334	264.588
RASSF4	426.982	65.8483	666.664	40.1172	136.445	94.467	44.4146	24.9821	36.017
SGSH	226.082	62.1562	34.0666	33.6766	33.1438	23.6009	20.2441	7.2127	12.8833
MAMDC4	461.294	341.384	60.9025	42.6157	217.161	66.7573	155.056	26.0594	30.4442
CPNE5	272.957	66.9387	29.5098	34.9173	39.4804	44.8116	111.733	24.0757	18.6383
SIT1	208.192	119.086	268.264	38.7819	33.7779	28.1766	231.923	24.895	12.7782
COPE	328.339	125.739	379.143	22.4493	88.0009	75.1687	139.041	33.546	17.0088
LILRA4	154.466	39.3488	203.359	22.9516	23.1129	38.2754	60.02	17.4022	27.9532
COL23A1	548.159	113.578	295.66	38.4409	239.93	176.577	139.194	44.8039	62.4165
ALDH8A1	627.144	48.2671	119.745	52.9685	256.482	234.855	303.968	56.0719	153.648
FGR	2203.57	370.183	795.155	166.416	497.678	694.462	419.926	179.212	282.94
TCIRG1	13600.2	3539.13	7388.95	1413.79	2894.11	3676.74	2144.03	1382.04	1861.74
FCRL5	299.197	129.957	229.198	46.8261	48.743	44.7489	108.144	44.3462	42.0741
GZMH	218.567	86.869	134.487	30.1068	14.3795	47.0304	50.2713	13.1248	20.0333
IL2RB	885.91	179.951	159.537	87.8699	82.0867	97.3816	249.14	84.455	89.4713
ABCA7	3542.51	1502.97	1822.39	230.394	380.796	425.783	2658	207.214	565.905
UCN	501.126	74.019	142.952	95.1141	173.319	202.518	246.337	102.063	118.707
LAT	1346.8	1060.6	359.506	92.7771	373.75	295.389	1142.07	215.516	121.678
VENTX	198.893	71.7435	421.195	34.2931	23.5794	24.4845	49.4497	30.2186	20.023
SH3D20	137.19	12.7436	24.0767	42.677	48.7909	50.3622	18.003	40.3528	83.693
ARTN	165.573	76.5513	59.9306	11.2083	128.359	51.075	39.0251	12.5385	17.8571
COL9A3	73.3453	27.8543	69.3131	24.817	22.5626	17.8837	25.148	22.2689	15.5368
C16orf93	1658.23	325.353	546.265	210.768	1151.15	978.173	441.454	267.915	317.531
EOMES	436.103	217.719	232.082	51.7648	47.008	71.3943	160.629	51.6301	49.4002
CCDC88B	2513.49	1747.04	2584.87	301.144	404.033	534.047	710.005	314.618	753.347
CCS	3616.23	472.322	525.184	717.861	2293.74	1588.68	1095.69	754.551	1259.42
C4orf48	4174.52	1685.58	3609.45	543.476	1479.73	1136.81	1385.15	662.854	423.047
HIST1H2BD	4209.7	734.954	698.797	523.574	2678.03	3851.59	518.563	575.175	635.591
OSBPL5	1556.32	365.491	379.639	184.868	805.454	733.137	602.373	222.916	243.846
CPT1B	3404.55	1306.01	1754.67	348.193	1049.34	952.312	1445.34	358.672	477.175
C16orf7	1105.71	422.872	388.04	109.657	251.949	153.51	324.654	105.507	169.662
ZDHHC14	2976.06	1826.48	701.568	513.679	1024.67	760.367	3078.05	673.016	483.274
NPFF	228.94	86.2671	79.549	31.1674	72.8555	57.5168	114.968	56.6312	72.7302
C20orf85	46.2529	65.0083	28.1126	9.87466	7.43252	9.21012	22.7994	13.4993	6.05258
TMEM88	479.773	448.542	486.839	82.9872	136.085	120.9	120.543	118.124	124.525
FGFR3	212.258	80.4398	72.3932	84.6486	62.7634	33.1617	169.511	53.0722	74.026
PIK3R6	1161.31	283.991	368.401	200.583	635.397	656.898	246.957	214.473	364.056
ALS2CR12	84.5209	142.013	54.9016	11.4069	15	19.3994	58.7913	10.9132	13.2
BCO2	338.066	36.6446	150.932	73.0428	141.349	173.973	203.836	74.3834	111.764
C7orf59	5239.54	1220	1705.89	820.952	2747.49	1864.47	2931.99	1003.05	1305.52
FAM116B	500.303	76.4884	145.353	79.1944	337.387	323.296	56.0716	89.222	274.545
ZMYND17	594.031	130.814	150.348	73.8722	178.149	193.622	92.8916	109.492	117.507
ARHGEF1	2142.8	797.673	757.447	470.531	739.755	889.488	693.199	578.374	774.625
ULK1	576.162	113.844	170.041	165.244	247.244	219.676	202.36	127.506	223.573
CITED2	2405.66	352.211	476.86	324.691	1178.24	1515.65	289.908	381.866	387.24
NEK8	2369.19	1852.26	1288.24	327.835	431.22	379.52	1851.61	400.997	650.441
MIER2	1262.25	1199.17	944.571	143.546	407.161	279.445	891.574	192.548	147.223
GSDMB	1089.92	354.446	544.376	222.664	570.843	525.128	360.261	233.782	273.513
C20orf107	355.029	132.913	282.238	144.196	131.837	122.001	197.516	84.5266	136.545
TF	158.23	104.404	66.2286	34.5562	59.1104	68.4417	155.498	34.7126	46.0158
GDI1	2573.99	510.049	787.381	563.585	1240.14	984.462	565.783	698.354	802.752
COL9A2	616.031	369.237	387.598	151.628	175.011	159.93	315.194	146.411	102.392
CDKN1C	1333.47	419.976	299.843	374.024	343.784	381.369	203.872	480.426	434.154
GATA2	4803.15	3731.91	1187.3	1627.21	1573.01	1095.01	2538.92	1967.32	943.674
ELMO3	253.383	137.372	86.5458	65.2222	94.1408	90.6021	224.08	76.4983	78.2025
USP20	2389.3	1329.82	835.168	654.445	859.304	705.795	1194	696.856	865.371
LMBR1L	1939.77	805.686	798.385	510.056	792.422	672.22	710.8	491.221	645.738
SLC4A2	1369.64	472.118	384.946	363.619	1108.37	609.053	342.98	472.522	356.242
SEC31B	1951.09	553.112	293.741	412.2	1023.25	925.442	648.736	446.211	337.57
TBCB	4718.68	1043.94	701.216	1182.98	4292.43	3372.49	1194.69	1316.11	1544.97
SH2D2A	434.552	234.971	192.295	133.916	175.848	139.903	204.467	181.49	136.872
SOX4	17108.8	7960.18	5750.27	3462.65	4512.56	4487.55	10844.3	4628.09	8565.85
C6orf226	694.756	253.494	336.356	152.304	394.324	608.111	249.042	190.016	225.311
SIRT7	1999.54	591.999	829.407	516.479	945.688	723.896	989.884	463	524.979
SIN3B	1196.35	520.068	319.552	377.884	476.768	499.776	796.656	440.556	518.381
SAC3D1	4834.77	1848.44	1671.17	1027.28	2303.97	1553.07	7679.99	1194.65	1563.51
GAK	7134.03	4356.26	3822.78	1572.58	2627.11	2679.79	5485.05	1780.48	2365.32
MYH3	473.622	119.926	438.426	170.387	171.694	210.375	192.002	164.584	187.825
CXorf65	957.374	282.605	469.538	122.626	360.204	407.217	586.03	150.832	359.521
NEURL4	509.825	332.842	399.707	136.667	198.302	167.335	416.836	140.121	186.76
TBX19	672.588	267.397	402.066	151.115	206.731	294.318	493.403	160.807	215.564
C16orf48	898.877	253.907	244.241	270.284	609.23	492.959	455.193	319.792	419.289
PTPN6	6074.83	1383.6	1618.91	1886.94	4301.97	4109.03	856.94	2244.39	2425.27
C11orf83	1943.45	1268.87	1450.05	365.371	885.573	655.438	2355.15	510.959	579.007
QSOX1	2007.1	469.861	933.758	573.219	1265.97	846.708	604.671	713.773	486.872
FASTK	2291.14	1076.84	1411.92	595.894	769.716	649.545	1865.12	730.804	822.158
C9orf7	921.83	510.871	480.381	327.265	221.037	211.484	424.879	394.487	343.482
MYOM1	884.498	420.302	727.685	267.21	320.206	416.713	563.427	261.858	285.508
IRF7	2148.06	422.81	561.072	425.197	728.825	1000.56	378.606	506.786	1116.83
NOSIP	5702.58	3747.08	3887.61	1234.78	1737.33	1557.29	7418.37	1544.38	2211.35
IRF3	2517.42	798.355	1226.32	688.07	1422	1014.87	1018.51	753.727	774.655
SAFB2	2738.66	1256.69	990.644	707.038	1253.16	1404.72	1722.25	778.131	857.543
TAF1C	1268.95	741.376	578.177	386.234	548.577	484.087	721.968	400.005	432.129
HEXIM1	1103.15	480.328	335.434	250.832	748.396	846.244	468.806	327.279	346.031
AHSA2	6138	1294.3	1634.23	2488.93	3526.54	3669.17	2234.08	2300.15	2578.01
RAB4B	1058.82	436.294	435.544	379.077	526.103	499.512	462.806	393.148	588.408
FIT1	585.451	322.924	417.545	155.831	185.953	188.942	311.528	194.961	198.094
CATSPER3	340.84	143.777	154.386	127.459	139.897	154.783	217.568	149.458	175.176
MUM1	2312.73	1376.92	1211.2	852.545	868.224	713.677	1654.36	955.432	846.26
C21orf2	681.152	569.989	501.984	165.705	192.685	171.247	567.542	198.024	258.399
FBXO42	933.767	239.805	221.967	344.755	634.586	667.289	365.925	395.406	337.35
PILRB	3706.18	1218.64	921.987	1323.38	1718.1	1951.74	1671.36	1257.04	1423.97
CLC	2987.74	23796.5	129.837	32.8391	186.735	65.3533	130.071	159.402	10.0919
PRG2	289.569	6013.76	519.189	42.7035	70.1517	57.8533	293.096	44.6283	66.2198
PF4	1493.83	6812.27	576.065	189.94	129.234	58.7968	647.683	1798.27	123.212
C3orf35	65.8317	598.477	229.928	10.2758	29.155	23.0816	90.9988	17.01	26.2446
HBA2	21888.8	19871.7	6161.04	248.072	97.8566	295.201	19394.4	132.751	101.679
LTBP1	518.147	2111.91	314.74	83.4623	192.444	110.612	962.221	321.633	30.0371
ANP32C	9.65622	251.357	63.0181	7.3898	11.6232	9.86208	66.8021	6.90939	5.54444
CTAG1A	57.1125	281.169	100.586	6.80608	23.0992	26.3162	126.824	3.96458	26.352
CTAG1B	57.1125	281.169	100.586	6.80608	23.0992	26.3162	126.824	3.96458	26.352
C4orf7	37.4107	215.376	42.8566	10.851	10.8343	12.8058	32.4631	15.1228	11.7784
LCN2	94.7838	619.872	127.476	39.656	32.8951	29.5167	303.824	45.0949	24.8114
HCRTR1	11.8519	178.006	169.114	18.0121	6.07208	6.43287	50.2028	4.43289	4.88411
RGR	131.077	557.797	398.463	33.8549	20.5097	32.9058	129.654	21.6955	31.3278
IPMK	43.8222	272.162	181.366	18.9521	14.3307	15.0019	34.9282	18.2683	24.7978
GJB6	8.9057	147.212	113.526	11.6185	10.4539	4.38114	125.225	5.71062	3.75396
MBL2	11.6463	101.817	31.8008	3.40373	5.60222	2.38742	17.9378	3.28642	8.78269
INSRR	31.0979	323.613	372.233	15.2899	21.5141	12.3427	148.772	21.9503	12.5905
TTC23L	48.6404	213.957	220.145	10.8357	7.70982	14.6217	83.3758	30.2729	5.0634
CPB1	82.4024	403.89	103.417	32.8778	21.56	9.62636	93.8637	74.1174	18.0395
RAI2	21.3811	251.79	362.384	14.4964	9.88631	18.1692	196.848	19.7766	5.15951
FAM47A	8.9317	169.402	31.9103	4.91884	3.1257	4.89159	123.149	12.5657	17.1182
POU3F2	35.03	285.135	126.131	21.0017	12.8955	11.6845	30.361	15.7718	5.72587
DRD1	16.6103	170.864	159.09	7.37623	5.98948	6.78094	52.6253	8.40212	3.77538
C6orf201	30.2324	227.443	44.3131	11.9196	17.8106	21.9564	30.6901	17.3952	20.3166
HDC	6900.03	1765.91	212.944	31.6711	2608.57	2113.55	391.442	151.11	14.3023
ZNF695	14.4794	175.789	54.1993	16.2316	14.5273	5.16081	31.45	7.72391	11.952
CNGA3	13.9886	111.555	19.6589	5.20964	2.76319	7.70209	95.4604	4.06674	3.78796
GRPR	78.8962	639.125	519.344	40.8964	34.6943	50.8898	273.774	40.3483	24.3406
OSR1	12.9598	132.956	67.4988	10.585	6.01478	5.45826	27.972	12.4617	9.17948
FGF16	61.9713	411.55	196.641	29.2101	50.9771	28.4432	68.9448	28.1952	38.3883
FLJ36070	96.0873	458.152	325.752	38.8464	41.7189	17.4021	207.549	21.1396	7.72758
FAM13C	17.6198	133.42	53.5256	17.5685	6.04939	12.7988	24.6756	10.3329	17.888
FOXA2	9.68582	140.638	67.2951	5.6302	7.52955	17.1736	24.005	5.98341	6.83276
SLC7A10	36.0805	216.793	222.987	13.4809	6.41149	6.71127	37.9601	12.821	8.87831
MRAP2	16.7896	246.503	208.566	28.4826	14.3318	16.1477	37.7463	17.0421	13.7825
NLRP6	12.0066	187.873	124.579	10.7805	16.145	10.4885	103.14	20.0163	23.5126
OR5K1	21.0466	233.803	233.676	25.4179	18.4456	11.3466	112.226	35.365	24.6195
LOC100131283	82.3541	247.132	18.4043	12.3963	11.0804	17.9083	158.826	29.5314	3.23812
ROR1	28.8013	200.136	108.055	14.3917	10.9316	8.73265	100.008	25.6445	5.76906
OR8G1	23.1451	240.908	88.831	20.3447	10.9784	13.2247	68.5735	20.1617	44.8025
AKR1B10	15.9532	310.224	251.774	11.5126	29.5062	16.6059	98.8179	29.2328	6.04989
TSHZ2	74.2431	720.524	190.558	69.0202	30.8814	42.2044	52.5942	41.1945	50.8993
LOC440981	40.2332	421.294	181.749	51.5104	14.0165	17.2459	71.3014	44.5558	46.9109
RPTN	12.8098	286.647	270.683	8.01767	17.0032	26.0342	18.8428	15.8589	20.3844
ATP1B4	40.3168	236.991	46.572	7.32389	23.227	27.8616	65.163	23.3996	10.3821
C15orf26	40.0105	210.519	81.8432	20.2777	4.64609	18.7123	15.4004	12.0378	14.7572
DPPA5	34.259	234.205	138.712	12.7965	15.4854	23.729	59.5183	9.52028	14.8195
MAG	12.2018	119.515	24.0146	9.13261	3.7152	7.8083	19.3459	9.76316	5.03345
C3orf52	21.3528	385.508	149.316	27.7334	20.267	21.4151	48.2313	55.4685	53.6355
ACER1	55.5221	191.292	208.024	10.3018	8.83599	8.4019	73.9467	7.52879	7.33547
ISLR2	22.9132	263.257	125.177	17.2432	24.2901	16.2961	62.7101	23.424	34.3517
WNT11	38.0454	172.725	174.417	11.6076	6.51976	9.45781	84.4101	10.6481	6.58788
XCR1	23.8285	209.083	86.2306	21.8352	11.37	10.5289	39.0712	14.108	22.5143
MTNR1B	29.918	185.498	73.4868	8.54535	13.1212	17.2252	27.8892	21.785	15.6145
LGR5	36.8283	292.588	245.06	22.2227	15.5236	13.6153	64.7948	26.7879	15.63
HBM	1999.62	749.41	220.43	17.5648	12.5374	12.2385	3334.03	15.9688	21.6512
TMEM132B	12.8245	221.514	27.2343	5.98013	3.41596	5.58689	6.65789	11.3739	3.93673
AQP7	51.0301	473.291	153.384	52.041	21.9725	39.7092	80.3045	38.4127	37.0091
SAA1	17.2102	280.073	85.3553	33.8061	16.3783	32.4745	37.2115	24.2677	28.3085
LOC647109	43.2289	330.862	331.659	31.5544	27.9774	27.5318	98.9306	34.811	42.0149
PMFBP1	62.4947	442.472	232.24	34.5217	29.38	45.1821	122.538	38.4335	37.2662
HYAL1	41.7896	277.168	90.4146	26.5186	18.7558	19.4657	31.1159	27.4938	12.2597
IFNA5	65.0975	386.989	321.797	12.8102	51.8878	33.2482	112.359	49.3927	44.9394
IL2	28.9825	123.847	96.1502	6.56761	12.0666	10.3995	39.5353	10.5075	9.90202
SCARA5	70.8378	212.164	75.5236	9.08113	12.9148	16.6711	41.2855	16.5434	12.8791
PPP4R2	433.624	1805.55	1001.27	206.519	85.1898	265.306	2308.52	289.826	417.092
ARHGAP21	685.043	2364.7	1113.34	195.687	175.193	141.892	1592.12	245.133	256.42
MAPK8IP1	50.2068	220.331	201.903	13.0761	23.0986	14.9261	25.2379	9.5994	26.0102
AQP9	27.4053	206.603	213.386	14.5769	10.6542	13.0687	14.722	15.9409	17.3176
CCDC89	37.5532	246.571	205.783	19.9599	21.911	11.8131	51.1764	25.1775	10.5775
ULBP1	64.91	323.828	265.949	15.8341	19.5249	15.4708	102.219	19.3544	18.8085
ELA2	950.388	3171.62	5982.92	20.713	652.768	196.73	1002.39	51.6329	5.19716
PRTN3	274.437	403.453	1519.61	19.4408	79.7237	18.551	218.832	38.9555	2.81739
MPO	3177.08	8912.96	31596.1	240.281	11336.1	10169.8	2632.64	486.907	399.644
DNTT	201.452	580.742	7758.21	247.888	380.214	623.369	1488.79	1034.57	9410.96
CSTA	2030.07	905.989	6972.32	61.3545	2624.78	969.845	518.271	57.7714	46.9652
KRT19	17.7276	62.5663	241.721	3.23076	2.27072	1.87153	5.79593	3.56758	4.91169
ZIM3	25.1384	27.9752	281.157	12.3083	12.8002	8.88627	50.1454	15.075	11.356
OR8B2	33.3717	15.8293	306.705	5.88057	14.4365	28.0769	48.6837	22.2463	6.26592
MMP20	8.35052	150.539	308.517	7.0878	5.54815	3.43512	74.6218	11.6826	1.95602
BLNK	1183.63	231.954	1854.08	22.587	258.175	390.254	272.095	40.7423	494.848
MAGEA12	50.1031	1076.37	1353.27	25.7001	111.654	105.45	54.8078	57.1317	51.9019
ELTD1	20.3793	53.803	285.639	6.29548	14.7472	14.6043	67.4728	19.6151	6.44202
MYF5	53.4328	200.263	425.964	14.2264	16.7243	13.4724	69.1469	16.2102	19.0635
KLHL32	12.7689	124.383	260.138	15.273	5.95977	11.0488	126.407	14.8015	20.5143
SLC5A4	21.0531	41.8875	383.335	15.3208	11.9591	15.6476	54.5221	8.05919	8.66524
C5orf20	209.221	282.143	413.498	6.65152	19.2258	76.9958	102.916	7.15597	18.164
RBP1	26.6393	21.3095	249.064	13.4679	9.40119	12.7721	156.496	13.9266	20.0837
LOC389328	3.47037	36.636	248.062	3.76553	5.97031	2.42455	17.2144	5.23938	2.03396
LYZ	371.251	724.475	5246.94	280.185	396.021	247.24	315.716	211.589	117.47
MAB21L1	42.9056	101.562	402.487	19.0317	15.8365	19.6227	88.0338	7.70268	30.2845
LOC727933	17.4398	231.565	326.661	7.20855	11.8212	9.9665	222.332	18.9062	13.1461
BEST2	56.1039	195.027	402.284	11.4006	14.1799	10.7987	95.6223	15.1932	12.2681
TCF21	20.9879	56.167	250.522	8.96877	5.46416	12.2086	78.5816	9.29874	7.33371
RNASE3	222.525	1340.97	1923.77	45.9816	243.284	86.4474	353.224	40.879	51.8605
CEACAM3	37.4998	278.779	803.761	36.8921	44.1096	29.5987	144.018	29.2513	21.8431
CABP5	10.8549	115.979	296.878	11.9031	8.19513	15.2424	65.6671	13.9513	3.28737
SST	61.9767	90.1999	481.749	22.0046	16.1893	20.87	168.229	19.3634	42.9511
ZBTB12	59.0845	59.954	422.871	15.7594	19.6687	15.7185	290.892	17.9415	44.6245
AADACL2	19.2517	14.8717	216.34	12.9325	5.00637	6.01583	47.6581	7.86193	18.2151
GATA6	35.607	108.676	282.344	3.15195	19.7669	12.9244	43.8729	20.7178	9.8778
AZU1	1032.84	1369.49	2951.98	36.025	393.164	163.306	399.936	31.2844	29.9104
STX1B	15.4343	226.211	305.167	7.55063	5.53796	7.45463	32.5717	7.59331	10.1133
BTNL8	21.2703	200.904	437.295	14.2387	8.42604	16.2382	75.1925	17.8912	8.95303
CDH12	43.6098	58.2809	288.059	15.1768	10.8945	5.59122	44.5326	19.3524	5.17427
CDH17	62.2547	230.15	520.501	39.0774	9.69929	9.97204	166.219	21.9278	17.3332
KIR3DS1	59.9587	174.712	631.623	38.5647	33.7179	28.3202	175.144	28.9035	25.2146
DSPP	27.6134	25.1849	294.592	31.1066	11.9604	19.2831	90.9894	31.7793	11.2173
KIF2B	27.8637	129.549	313.122	19.5165	23.6272	14.463	67.2511	14.0543	26.3779
B4GALNT3	16.3831	100.352	335.14	11.0488	11.9167	9.972	199.615	31.9243	12.2981
HBA1	22372.5	31781.5	14555.2	1087.75	101.614	273.278	28945.4	132.075	98.1598
TAS1R2	49.3722	107.712	255.921	6.32176	16.1573	9.02053	62.9827	12.9276	4.60686
KIF17	151.975	211.951	556.831	15.5201	38.5782	66.8545	45.8591	22.9841	61.9483
DUOX1	35.4328	59.9515	293.5	23.487	12.1278	17.0945	181.468	11.4397	21.2227
ZNF560	34.4046	137.143	228.137	10.9645	6.05068	12.4384	16.5827	18.0456	6.51803
ATP6V0A4	40.4577	114.735	394.869	34.9253	13.5147	16.652	201.627	22.4405	18.5388
CCDC158	37.7796	52.6457	331.026	20.954	26.0098	15.5391	184.379	24.1022	15.2494
ZNF208	19.7041	53.1337	135.708	2.87902	6.51336	5.64584	49.7947	7.35494	16.8102
ATCAY	62.8314	142.959	708.133	32.5898	45.9246	37.6733	139.73	31.8845	36.7996
CST2	11.9895	123.7	329.948	30.253	15.3931	16.9437	248.455	13.3	14.5693
RNASE2	651.223	3422.36	3564.02	70.2527	1142.71	449.515	422.178	72.6183	69.2745
MS4A3	515.283	1245	1065.67	30.0552	441.711	415.489	319.993	40.7501	20.3288
ASGR2	188.504	185.126	579.264	16.3276	24.7119	31.7356	52.8112	37.3332	22.7494
KRT12	7.67324	87.3769	184.508	9.7967	8.66161	6.85291	25.4684	22.5852	7.38093
INCENP	80.8556	167.494	431.083	25.5527	22.3993	12.6289	70.7058	34.2624	78.1184
MT4	74.3422	195.007	369.452	31.0936	12.1354	14.5906	273.571	14.8636	11.0426
DMGDH	28.9859	280.086	567.941	31.024	32.5261	40.3885	96.5293	24.3677	69.1447
LOC730168	13.4136	99.358	232.381	17.6358	12.6684	16.3089	44.6964	11.2363	24.3525
BSN	65.5474	201.307	305.937	16.0744	23.8628	12.0638	270.687	12.9814	9.93838
MTTP	16.8678	65.4831	272.181	12.6875	9.32171	20.3853	31.1384	10.468	23.8235
DUOX2	42.9521	55.0223	320.539	35.9243	17.4249	27.9474	69.6802	10.7969	9.08303
DMP1	11.9443	73.4091	176.661	4.10455	6.57143	5.05668	38.1663	12.8324	3.8439
OR5J2	7.0695	78.2956	182.44	9.79395	16.0039	8.67759	97.0508	21.5372	11.0718
LTB4R2	28.9978	129.34	366.291	11.8478	11.7098	15.3589	28.4523	12.9456	8.13228
LOC100133236	19.0423	136.329	303.454	14.7917	26.233	15.0388	29.0655	24.8146	22.9648
MYH4	21.4179	160.384	224.652	13.8322	17.1765	7.96139	295.916	10.575	5.50086
ANKS4B	31.0212	81.4159	269.178	6.34257	9.52932	24.1417	130.84	18.3946	5.05694
IGSF6	162.914	76.8989	793.115	55.817	56.1781	42.9546	93.9834	40.0646	33.0522
NNAT	28.9537	272.009	542.05	55.3088	25.4553	10.0901	145.455	37.721	10.8153
PTGER1	159.21	382.542	790.714	38.986	39.3527	25.1607	213.531	44.8769	30.5602
TNC	26.3437	146.478	259.681	6.69027	11.7351	19.3659	41.8717	31.1741	21.9378
MICALCL	20.5651	352.179	258.556	13.8062	18.791	14.6363	100.025	26.1551	5.20258
CLRN3	20.9583	146.921	163.52	16.3805	7.95477	4.0412	60.4285	6.13941	4.45112
SIX4	9.75688	24.5754	112.263	4.58073	5.1638	3.50263	17.0635	5.04255	17.2929
KCNE2	27.9011	68.8194	335.747	14.1319	13.5881	9.2793	163.337	38.0429	7.8019
SLCO6A1	67.1727	99.2012	333.083	20.1698	21.5502	14.993	73.6638	19.4793	19.3313
DCD	19.2016	110.507	313.778	7.2887	8.39599	5.94233	169.612	11.5855	7.70069
FGF10	22.7353	158.354	232.462	18.2335	16.9624	9.25233	66.8557	6.28406	12.0165
SLC22A1	30.4673	110.948	329.999	18.987	16.2334	11.6991	67.1934	14.2518	10.3135
C3orf57	22.456	63.3678	231.901	23.8542	28.8367	12.7968	113.827	15.8898	11.5787
SPOCK1	26.6399	307.347	498.674	22.2243	28.3309	31.0928	34.5136	24.9386	25.119
SAMD4A	61.9893	108.562	327.839	22.7522	19.9125	21.2197	58.5455	31.263	9.40257
ZNF479	33.6827	206.453	356.227	31.0765	33.1337	22.7798	23.8712	29.4081	23.7746
IFNA8	24.1426	12.223	158.936	15.0022	18.4815	8.54609	50.1067	5.85892	22.867
RXRG	68.8303	136.179	519.878	31.4552	41.1564	36.2122	93.0232	66.7106	23.092
SIRPG	35.317	100.904	299.379	30.9007	10.5573	10.2743	103.88	14.0116	18.8927
SLC22A2	31.2729	126.362	338.766	18.3825	26.0309	10.4707	196.499	6.35308	9.30804
WNT7B	104.094	633.013	703.74	43.1374	37.6532	29.5423	132.273	38.6143	17.9351
ZNRF4	134.652	356.348	628.814	48.6584	28.2203	29.0924	159.752	35.3429	77.6804
TBX20	33.8398	156.164	215.655	20.9981	16.4686	19.0821	34.3091	17.5692	7.37633
DEFB125	55.0556	79.7347	291.984	11.4074	23.4181	24.8157	27.2234	34.2775	26.02
KRTAP4-11	20.5126	151.455	281.146	9.23698	8.52014	26.0877	45.1247	18.3259	15.1863
LOC729994	81.1858	116.529	394.196	5.95339	4.77788	12.8244	33.5066	3.93777	4.05772
CACNA2D3	652.269	33.1609	504.288	40.0638	19.3877	77.2906	51.3551	21.9413	16.376
C8A	25.4311	238.871	307.907	10.9578	10.5468	10.1966	116.38	17.6335	18.32
POU6F2	15.9724	36.0252	202.227	13.36	6.14948	8.95274	38.0364	20.051	6.60984
MPEG1	516.971	156.127	730.269	50.1414	109.818	194.662	123.472	26.9616	38.3241
RYR1	40.1018	255.857	423.631	24.419	31.3218	20.1315	282.957	30.0169	14.6234
EPPK1	15.2722	70.887	65.0995	313.303	11.1925	25.3096	10.9068	167.349	49.1008
FOXA3	27.6375	44.239	233.477	331.352	24.693	28.3609	51.1513	196.362	43.3258
FAM133A	46.2383	60.4037	74.7196	331.045	12.9995	42.9148	109.244	220.058	38.9758
FXYD6	51.732	213.168	319.304	912.008	66.6916	42.5973	93.3724	481.76	505.595
EPB41L3	28.2772	98.2189	98.2597	284.397	27.3695	31.9855	31.0472	192.559	101.129
CYP2J2	31.4529	100.408	36.8017	160.084	13.0323	13.1001	66.0123	91.7612	54.5347
SNX7	56.6401	103.604	41.6862	318.053	33.9395	22.5447	114.856	176.153	144.512
SPAG17	43.2234	139.586	125.23	243.921	25.014	36.9005	57.6389	74.1522	29.3741
LDOC1	179.955	769.74	480.363	1862.7	223.322	292.506	291.294	1565.82	914.571
PDE4B	166.819	404.31	701.25	2039.68	226.465	353.808	73.3869	1246.69	1662.01
HEG1	92.771	144.638	196.08	324.496	20.0277	25.7158	60.329	257.791	117.347
MLF1	41.9553	112.674	65.1757	399.712	39.6058	38.6374	191.16	319.257	114.857
NAALAD2	12.3506	35.8685	33.3077	82.769	8.22699	14.9841	48.1789	43.4705	43.4825
GPRASP1	231.344	209.567	390.941	1286.49	139.056	191.946	206.816	919.253	401.378
C10orf35	79.9505	30.0001	150.141	315.644	34.2211	36.9622	142.322	242.087	164.217
OPTN	226.536	452.303	228.44	1268.36	182.331	206.17	340.549	991.446	463.914
GPRASP2	231.045	239.317	290.15	1348.98	209.064	280.209	81.7811	1140.75	419.091
ANKRD6	221.016	161.542	64.4439	826.662	149.391	185.256	91.7079	694.176	433.337
PFN2	116.133	408.667	262.369	867.114	91.1915	92.5385	387.95	692.22	205.549
IL15	60.6313	89.1297	142.866	334.034	37.7315	66.4293	53.1731	244.362	164.839
RAPGEF2	455.077	1312.07	808.652	3652.55	384.898	483.228	2049.91	3257.17	1266.35
KLF5	75.4183	204.159	158.623	353.351	44.5054	45.5479	68.5589	217.318	148.886
PLCL2	312.515	374.733	521.563	1415.12	260.842	285.453	149.436	1021.62	661.444
TJP2	433.471	609.768	292.614	1954.39	473.964	587.315	475.714	1654.04	437.611
KLHL3	149.424	73.2114	95.7296	493.737	91.4577	122.057	145.612	389.831	303.126
LRBA	895.017	764.43	443.324	4429.28	1200.97	1540.48	855.219	3574.89	2176.03
ABCC6	25.823	52.1308	23.4834	60.6619	24.263	8.71767	24.7961	23.6399	15.3905
ENPP4	176.229	296.541	216.735	1007.77	304.678	324.756	113.448	802.511	479.175
UBL3	362.695	312.82	506.211	2132.53	634.975	848.449	196.605	1559.61	1582.31
PSIP1	839.096	2385.36	1903.65	5346.62	1944.52	2042.11	823.678	4496.3	3970.09
ZNF295	334.865	488.089	553.348	1598.12	507.352	635.471	317.662	1387.67	1466.99
FBXO21	315.344	602.14	460.794	1304.84	360.125	562.961	499.291	1057.65	978.414
TSPYL1	1819.41	2668.77	2021.08	7955.5	2852.98	3170.21	2879.8	7346.3	5932.93
EEF1A1	1533.29	2707.06	2063.09	5705.5	1980.54	2210.67	1730.72	5254.43	4927.57
TAOK3	3293.76	2970.75	2537.32	9054.52	3484.68	3968.17	1902.21	8926.3	6792.76
ZNF12	386.979	502.377	348.164	927.59	329.637	481.471	317.787	848.401	791.55
LRRC33	494.568	33.9278	52.7433	167.95	1011.35	704.564	62.1276	173.315	159.073
CTSA	2877.08	719.49	925.464	666.165	4259.75	4227.6	711.956	714.781	644.043
PFN1	1604.64	910.226	1068.53	287.267	2952.13	2015.72	1203.82	374.163	441.126
PLP2	2818.27	1038.91	1135.39	1168.73	6168.68	5545.14	459.268	1110.94	2781.7
CD99	3427.77	1469.39	2162.98	1719.54	7934.71	7309.64	1267.7	1820.55	4263.86
DAD1	4856.04	2926.76	926.112	1944.61	7427.59	6292.9	1125.74	2302.36	1674.85
UCK2	551.991	280.603	683.897	389.839	1275.52	1022.97	229.206	488.496	345.775
FUT4	634.352	269.116	397.111	286.128	1009.93	835.636	142.754	272.184	244.736
MSN	3088.82	1774.49	2020.39	2552.84	6860.51	5079.42	1332.43	2864.84	2213.23
HAT1	1863.47	1676.46	1410.07	1883.18	4067.82	3068.95	662.037	1916.61	1328.1
ADK	589.916	723.329	610.457	407.937	1282.62	1011.09	497.978	405.122	416.027
C19orf70	1085.21	516.087	602.898	457.399	1610.26	909.67	973.995	589.016	598.155
HSPC152	3971.35	1853.34	1772.4	2765.96	6718.43	4679.24	2438.6	2794.12	2499.59
FUCA2	546.269	650.346	782.59	388.5	1117.06	718.437	348.379	331.3	228.207
CD63	6733.63	2880.81	2290.86	2010.2	6801.15	5550.89	2160.26	2243.77	2074.12
CDC123	2879.31	1712.51	1935.62	2646.14	6242.48	5461.33	1633.57	2749.54	2208.15
MRPL18	1554.85	1093.52	1133.74	1322.72	3304.46	2929.03	1456.76	1299.99	1084.7
GLOD4	1597.87	621.903	768.307	1087.82	2359.15	1727.25	773.294	1010.07	781.498
NIT2	3254.23	1255.88	1766.06	1836.88	4613.95	4266.75	1097.67	1940.82	1591.94
SRP54	1285.31	557.013	479.125	907.329	1936.15	1855.83	576.704	892.059	574.809
PRDX5	4200.6	1807.94	1851.29	2133.71	5699.71	3974.75	1845.47	2333.6	4057.49
COX6A1	2168.06	1302.81	1596.9	1449.56	3956.08	2649.29	2047.34	1794.1	2121.78
FAM62B	1206.27	624.548	752.91	682.633	1860.84	1778.73	386.474	767.282	826.621
MRPL27	1223.7	797.234	727.043	468.029	1696.56	1444.26	1284.09	491.783	730.835
PSMB5	2025.77	1525.94	964.125	1527.62	3574.04	2456.78	1918.7	1741.63	1244.46
MAMDC2	1945.22	182.715	249.081	43.1624	3051.61	3432.5	214.168	81.2131	53.3036
SUCNR1	589.186	165.94	865.533	41.0633	1470.62	1816.1	127.602	55.4959	213.795
PTH2R	451.786	106.054	150.565	30.6638	792.47	729.007	163.333	40.8326	25.9051
C3AR1	605.024	48.3025	213.671	42.1329	911.257	770.842	38.244	33.1028	66.6246
AGR2	54.0508	32.7536	55.9309	8.83997	208.958	1474.48	36.3249	14.7491	64.771
HIST1H3D	1155.6	199.825	48.8436	89.9357	1554.89	1984.72	204.262	127.737	105.231
IGSF10	727.671	265.527	202.662	182.256	803.691	1351.72	83.6527	171.165	186.37
LPXN	2922.41	386.432	1212.12	522.463	4238.66	5942.04	731.523	550.98	1022.68
CD33	783.396	326.375	467.874	395.204	1627.06	1978.37	25.3206	392.2	623.845
CFP	1012.19	73.9803	187.277	224.415	1253.29	1599.59	175.511	253.922	268.77
PARP8	593.053	374.78	476.832	229.237	1048.21	1381.09	219.64	164.483	123.514
IL1RAP	237.465	86.8223	198.886	91.3268	616.481	597.496	88.0223	99.3867	195.666
RHOB	286.827	55.781	90.9957	69.2493	234.238	340.417	59.5682	62.2875	24.5103
FLJ14213	211.623	242.924	135.318	285.096	1305.22	1440.8	108.594	256.325	476.1
ZNF185	967.243	543.772	1040.81	620.93	2226.69	2643.42	237.639	536.036	456.217
OBFC2A	480.875	117.859	213.052	240.271	710.794	951.86	116.573	209.514	277.536
C12orf5	335.714	144.807	82.7691	170.116	467.202	632.816	79.3673	169.182	314.559
RNASET2	6243.72	1597.54	3841.78	3136.87	7761.2	10273.1	1663.19	2674.23	8388.87
ZFC3H1	1897.81	616.216	480.591	1347.95	2859.34	3347.35	437.869	1352.35	1039.33
DSE	739.483	431.076	591.785	832.079	1093.79	1610.2	220.541	664.638	506.358
RCBTB1	863.076	495.303	389.003	1571.18	1715.47	2490.09	346.133	1312.18	1211.78
CTSC	712.031	269.905	465.748	329.609	1133.49	1206.27	205.904	312.78	314.186
MORC3	1184.78	374.698	487.982	1505.57	2211.32	2554.43	382.109	1233.82	1403.43
GPR174	100.071	165.381	106.358	44.3464	155.759	220.028	91.9969	47.5781	80.5677
CCDC76	632.782	357.674	337.862	909.404	1263.29	1646	219.391	944.609	685.821
ZFP36	2160.77	1000.39	1748.4	1122.85	1625.31	3335.87	417.108	779.96	1302.69
MEF2A	537.026	169.934	486.995	212.566	547.337	832.978	180.842	229.419	651.992
KIAA0907	3094.46	785.613	830.55	3424.66	4119.72	5291.64	677.908	3316.79	1997.18
SCO1	299.93	214.5	261.656	307.047	522.308	629.435	154.315	318.501	238.106
C1orf71	1132.24	499.863	239.132	675.993	1139.69	1587.58	267.036	703.045	817.149
PFKP	3001.78	1245.59	912.682	1504.77	5251.36	4336.59	979.405	1562.18	1037.33
DBI	6945.78	1663.53	3975.85	2559.9	7344.26	8134.68	959.81	2579.65	3475.95
FLJ39639	466.503	208.375	131.474	179.143	230.735	474.637	207.545	163.742	198.98
ARL13B	164.116	101.528	206.315	125.56	278.354	338.758	74.0111	113.507	117.603
LAMP2	769.627	344.88	464.97	949.929	1246.67	1538.97	216.135	809.9	730.996
ORMDL2	793.251	434.38	747.511	420.822	1338.97	1429.94	280.285	442.437	459.937
NP	2299.84	1754.39	1407.65	1161.61	3278.46	3548.68	1393.55	1063.85	910.126
CTNND1	489.81	260.971	245.108	363.443	840.923	966.042	224.388	373.851	296.927
RNF44	3212.27	896.041	598.538	2374.76	2973.86	3989.33	887.697	2142.83	1661.02
TMEM49	2401.13	959.744	1209.84	1996.45	2963.21	4080.43	694.231	1969.31	2122.76
UBASH3B	188.568	187.415	292.944	244.261	499.338	643.239	140.915	237.138	254.602
ABHD3	661.914	421.249	730.644	503.243	987.634	1240.14	233.272	541.145	761.491
IFI44	969.491	437.642	540.814	1235.16	1484.81	2286.57	425.64	1123.21	1162.6
NUDCD1	281.193	393.368	348.793	536.076	725.587	839.993	186.411	555.251	363.503
GPN3	1492.39	1168.93	1530.01	1257.43	2601.02	3142.34	895.377	1176.08	1278.06
C18orf32	1048.15	488.184	388.425	1073.97	1367.71	1747.44	351.373	1037.76	1237.27
SNRPD3	5153.69	1821.66	2690.29	2706.45	8402.15	7920.96	4398.9	3088.1	3398.13
MOBKL1B	834.564	826.726	603.192	563.626	1399.26	1523.88	375.893	624.285	714.896
CD47	1950.59	1155.8	1324.3	1639.18	2976.31	3716.46	1004.24	1635.18	2452.41
NUDT5	2635.1	1768.38	2248.73	1571.59	3803.35	4062.83	1396.28	1620.75	1672.51
PTPLAD2	3089.13	2572.16	1979.2	3143.91	5221.72	5932.96	1108.64	2886.91	2659.88
TFB2M	1609.07	1024.4	643.27	1551.6	2329.28	2896.17	1018.61	1740.72	1299.67
UBL5	2796.57	858.164	902.178	1341.26	3149.39	3463.89	1794.88	1565.03	1312.64
RAP2C	1252.09	585.237	404.379	1483.44	1998.22	2314.41	465.965	1402.6	1642.69
AKAP11	570.992	427.393	478.869	1120.52	1196.65	1574.49	325.69	1027.28	1021
TBK1	730.536	479.865	471.103	695.532	1343.41	1393.08	429.737	590.368	371.023
APOC1	444.717	2227.6	819.286	9.26962	52.8578	8.83515	7722.88	40.9259	10.3519
HBB	23632.7	43942.8	20850.7	69.5574	167.957	405.62	49166.3	184.749	25.1459
HBQ1	83.4065	373.283	91.4242	4.8976	3.92459	3.0772	1128.48	5.28996	3.92374
PPP1R14A	102.697	92.4263	75.7785	16.4672	44.3094	32.5288	1675.33	31.6213	23.5913
ANK1	210.539	1326.13	221.371	36.927	51.1567	40.4556	5209.08	80.4698	46.4113
KCNH2	171.89	773.553	189.104	7.51654	31.8551	10.1935	1501.22	54.5608	9.81628
ERAF	740.784	908.979	620.421	37.9538	30.4865	57.0252	6296.36	75.4927	34.6495
NMU	29.224	1089.05	210.484	31.347	26.1605	8.971	1655.5	27.0749	24.7265
ST6GALNAC1	87.7806	220.601	262.885	6.53841	42.9683	100.786	881.843	12.8362	4.34162
ADD2	142.842	451.973	46.8352	31.202	44.688	30.7379	1491.07	23.2161	30.5911
HBD	11422.2	13700.1	1618.86	214.67	517.254	220.221	25128.4	877.436	81.2199
GRTP1	21.8467	308.678	179.132	6.92776	10.1356	6.09777	581.701	18.0388	3.3722
HBG1	3913.1	2017.92	2123.64	165.782	64.0534	25.4059	5361.42	92.0905	33.6685
RBPMS2	232.569	696.894	218.935	22.2407	153.723	92.7082	1693.67	52.4126	17.4336
CA1	906.081	4184.88	1341.48	65.7126	126.673	89.9363	5516.05	75.8455	56.6787
SELENBP1	281.938	729.996	248.468	18.3069	16.6203	17.966	1287.8	25.8424	22.7627
TMEM56	20.9986	118.965	106.086	7.68408	8.33259	4.69479	444.842	15.5916	12.3509
AKR1C1	382.756	1916.33	1000.68	503.916	180.412	259.127	9996.46	507.373	259.404
NPW	29.5346	53.9413	129.084	9.47804	59.6589	28.8058	454.535	24.7509	4.41723
NECAB1	10.275	33.6261	119.155	17.3852	2.47578	5.0853	228.426	6.16888	12.4126
KEL	539.68	731.177	389.866	45.4223	58.1752	56.8526	2013.63	55.4829	31.8726
XK	230.984	872.814	175.561	61.4393	73.0074	39.0987	1834.37	225.206	20.5133
PKLR	20.6945	107.6	57.521	12.5097	10.5726	8.04838	344.544	8.85192	14.3544
C4A	155.795	1177.15	833.031	71.2213	95.0346	70.3824	2187.55	83.63	77.7742
EPB42	236.944	729.205	61.0771	29.7345	23.1454	18.3276	830.58	21.9254	24.799
RNF182	23.0732	270.704	227.955	19.3991	20.7635	13.7781	482.424	22.5049	18.871
RYR3	411.473	573.862	478.299	165.313	59.4101	61.3418	2872.75	279.952	37.2002
UBASH3A	52.0564	114.876	53.1626	16.6574	10.4049	13.1933	516.398	14.1214	11.2331
FAM178B	82.8571	726.444	1074.79	36.2762	92.8286	44.2816	1398.39	79.3785	29.3316
GAD1	39.3684	251.361	73.4864	15.5408	17.901	19.1676	526.215	24.0278	9.51817
AKR1C2	291.758	929.504	713.064	196.609	103.847	92.9141	3620.81	237.509	123.989
CNRIP1	2379.01	5690.83	971.582	122.101	1320.62	208.856	5879.67	955.262	21.6482
HES6	480.601	156.655	63.1095	24.3228	223.033	174.663	999.589	18.9203	10.0037
APOE	80.434	387.098	126.631	22.6209	18.4156	18.6583	620.473	27.7117	15.3469
CDH1	34.8434	319.461	174.901	47.3286	10.8874	18.1174	631.188	45.1002	16.4689
HBG2	4153.32	2047.89	2446.13	239.918	96.547	67.7765	5454.09	126.489	78.18
TRIB2	272.27	409.472	145.159	18.3664	58.2482	34.4231	785.221	38.7243	466.262
TGM2	74.7587	82.398	81.8843	12.4961	15.9336	16.4425	285.885	10.803	10.419
UBXN10	72.5024	122.883	82.1527	30.6582	31.1765	26.7444	462.043	20.7189	19.8982
FAM65C	76.0857	832.499	97.6537	204.91	20.0784	25.2079	975.993	294.319	40.3267
CD36	750.94	674.702	350.736	17.8779	379.732	542.512	1562.21	139.875	27.4364
TUBB2A	938.155	769.602	363.572	87.5115	605.922	480.663	2282.06	80.4376	65.9542
ITGA2B	247.527	1491.12	328.841	70.3173	132.022	69.0111	1756.44	185.438	17.5322
CDC42BPA	56.682	624.167	396.833	433.239	39.9932	31.3885	1642.31	399.879	338.623
IFNA1	36.7654	73.7612	94.3882	13.3145	16.4726	16.3634	222.848	21.2356	4.00818
CD14	76.9415	238.011	64.4912	23.9335	10.4773	13.4587	244.965	11.9324	20.5463
MARVELD2	129.941	251.555	73.1133	38.2303	49.606	58.5872	636.677	39.7914	31.0164
MYH10	117.413	1625.64	186.42	1090.05	80.0996	65.7191	2836.49	989.716	360.186
LDB1	966.314	785.601	291.72	128.871	298.593	277.323	3364.44	208.609	182.556
SCGB2A1	23.3948	56.3346	17.8847	8.93724	7.75373	11.5124	140.955	4.8333	15.3808
KLF1	879.961	1369.25	387.399	41.6053	144.04	87.3815	2009.93	228.474	47.3245
BLVRB	1873.83	3995.7	1198.93	601.055	993.476	878.784	10851.6	631.547	448.831
TST	4051.6	2640.26	888.946	687.519	2142.86	1696.49	14653.3	685.556	1572.26
FTHL17	55.027	185.719	408.452	31.4777	14.2615	27.9367	531.11	39.9301	26.4695
MAP7D2	63.6489	495.563	428.369	93.4078	40.9637	20.435	666.278	65.0089	30.6056
MYBL2	238.965	661.852	601.46	103.054	276.659	97.3981	1344.08	74.6868	87.0122
C10orf93	29.9456	81.0422	66.1752	13.7479	9.71903	12.7517	176.751	7.27608	7.87336
KRT14	96.7945	572.17	1815	28.8625	43.3019	32.498	1786.01	37.342	38.0809
GSTT1	37.9204	378.367	130.823	316.772	22.9643	24.3006	623.022	255.019	64.1682
LOC342918	155.995	489.9	234.908	58.446	34.0177	40.2055	746.876	60.9091	28.1116
CCND1	33.0148	143.602	40.9824	21.7364	22.038	21.6078	232.018	22.9073	8.03927
ANKRD9	1320.36	1473.86	330.507	313.66	255.723	188.959	3732.82	348.327	84.6847
CD40LG	60.3506	192.553	245.339	28.5477	26.2927	17.7281	335.205	48.88	21.6672
EHBP1L1	432.588	245.916	414.793	146.848	179.24	139.304	1171.28	144.477	233.337
SERPINE2	192.79	2204.74	885.011	1848.67	240.679	132.093	4287.83	1899.55	437.008
FLG2	27.88	170.61	108.335	11.8177	13.2665	7.67166	217.23	30.9633	15.4007
C6orf218	36.3647	160.853	240.288	16.6066	21.5774	27.7181	276.402	14.7915	16.6781
CTTN	46.6548	277.738	409.43	49.9295	50.5593	25.2222	495.504	56.0801	57.3153
S100A9	464.06	417.491	1302.91	80.7344	38.9817	65.5005	1979.73	39.0324	75.09
GATA1	443.042	919.361	436.505	71.93	101.595	79.8479	1207.55	172.17	51.778
LOC100129410	22.8509	40.3812	65.0747	23.6827	8.88167	14.8939	260.124	9.63596	11.195
OR2M4	28.3967	51.9415	38.4505	15.3476	4.19537	12.8139	182.708	18.0586	5.07117
ISL2	9.88639	18.6462	57.3696	6.01927	8.23031	3.42145	109.409	6.11849	3.96551
PPAP2C	72.2781	46.892	175.006	11.1203	20.1742	23.7589	182.961	10.7151	48.471
CENPM	419.117	1004.37	973.41	195.065	620.243	256.987	2626.56	284.903	203.004
FAM132A	85.7293	53.3099	83.4181	9.05548	29.3079	14.9729	198.731	26.0342	18.3564
PMP22	129.839	517.781	508.812	77.4979	511.598	723.134	1031.56	85.0635	23.1077
ZNF321	76.7038	80.5332	160.25	51.7424	26.6	28.3411	416.856	68.7822	154.643
PNMT	344.112	274.345	122.659	69.0843	63.4037	65.3247	651.882	106.552	19.9118
PCSK1	34.3994	106.429	58.7773	12.4766	10.2	6.30284	117.948	28.2797	9.22357
LGR6	136.322	124.83	166.632	48.8603	53.8472	50.3381	541.013	71.4388	58.2776
COL18A1	227.073	212.33	73.3735	202.245	129.771	92.8922	1038.35	230.617	312.883
ATP1B2	60.8735	145.906	383.081	34.1675	32.9191	23.1762	346.464	38.5688	36.3384
KCNN2	48.5306	17.4878	148.173	15.7983	12.3469	16.0573	215.792	18.8743	42.9879
RETNLB	13.4665	32.1361	174.059	33.6094	24.538	13.1501	214.358	11.0007	5.38872
ZNF713	29.212	91.5679	87.7864	16.6015	16.2843	15.5734	227.883	27.1864	41.1412
TIMP4	39.7772	152.888	206.728	16.1653	23.7947	26.9605	246.697	19.4364	50.2295
SLC10A4	75.9422	104.169	90.1071	19.783	30.6818	28.8822	219.223	31.7692	36.9152
SLC26A1	106.479	178.75	235.994	14.0991	7.59801	15.917	286.465	11.6514	29.2065
RARRES1	13.1206	48.5575	110.553	8.32556	9.2334	5.84272	118.466	14.2862	9.21153
MUC1	759.464	1210.98	1081	196.19	260.518	159.727	2368.23	205.15	134.265
LOC644993	132.272	98.35	92.9699	38.9146	74.9829	53.8372	260.312	69.5855	70.0639
SNORD8	7.47572	15.3984	70.0186	16.4949	14.4149	19.1359	317.157	35.0888	2.45099
SLC22A23	46.3897	201.209	127.196	34.2951	21.5078	24.1128	296.99	49.0073	28.4379
MYH6	36.586	80.0065	271.028	27.7404	26.1863	26.0093	264.511	14.3669	19.6056
PC	61.6712	74.9332	129.495	14.917	21.8385	16.1104	207.257	22.8108	85.9096
FJX1	45.7681	140.495	232.33	44.7173	11.4522	21.4698	281.026	67.8236	29.4867
MYH2	26.7798	210.676	234.329	22.198	23.6471	20.2467	198.865	25.5702	6.36486
ACTA1	15.0689	228.047	479.339	16.6976	19.8571	29.8786	494.379	25.7007	40.7766
HLF	11.5358	146.694	290.655	4614.5	25.4059	186.964	100.16	2435.02	852.728
NAP1L3	53.2767	541.324	446.633	3223.36	51.4709	161.389	271.925	2969.38	1481.61
EVI1	41.586	374.499	194.599	3676.71	30.6694	64.8844	496.503	2546.8	325.043
PLS3	186.872	459.145	251.546	2325.09	124.917	154.983	142.279	1882.49	680.049
TMEM200A	98.4813	84.1004	113.452	3235.49	114.682	194.069	160.569	2354.76	8505.44
BEX5	101.165	883.039	600.545	3565.76	83.7869	153.631	293.893	2645.05	689.198
PBX1	37.2148	1010.61	102.165	901.829	19.8053	40.9583	602.305	1151.36	439.034
PCDH9	162.117	827.624	242.055	3418.74	61.617	253.158	478.494	2905.81	722.03
BEND4	53.5259	383.249	364.716	1316.23	59.6859	43.7618	236.328	1316.49	956.927
MLLT3	113.291	688.016	431.159	3124.64	92.2931	186.859	560.034	2541.79	833.142
NKAIN2	52.2415	135.766	206.214	900.7	16.6274	26.3102	68.0756	736.137	883.483
CHRDL1	42.0745	208.084	530.716	2096.61	24.7787	29.5822	135.903	1552.76	2535.77
VIP	39.6492	120.572	152.054	329.321	10.544	36.3411	82.1688	294.533	15.0608
EFHA2	33.9032	108.413	94.5896	494.915	85.414	112.255	186.263	555.803	295.162
PLOD2	23.6488	464.29	125.193	687.756	21.7095	20.0565	501.111	650.649	191.132
SH3BP4	109.695	239.366	423.028	1240.83	106.99	145.947	60.3822	1121.66	1087.65
ROBO1	33.526	138.421	180.595	1044.52	16.4034	22.3536	203.542	750.92	822.465
MYCT1	60.7428	275.828	147.257	844.991	26.519	46.5808	210.496	768.825	51.4378
CLGN	70.8126	333.215	896.994	1203.6	177.684	84.8378	231.678	1099.36	581.662
GPR126	232.279	385.273	216.489	2221.63	195.999	638.499	64.2695	1570.34	998.453
ACOX2	14.1859	200.192	49.5343	618.647	15.5764	27.3839	144.834	453.44	193.338
BEX1	2235.84	1950.86	1536.26	8254.01	1946.99	1544.18	557.929	5799.28	903.425
PDZD2	31.1327	148.646	107.198	487.791	29.9694	38.3018	97.8853	464.008	79.2471
PROM1	229.86	1735.83	1967.85	9503.98	1249.98	1477.7	251.742	7860.6	9213.49
ATP9A	459.32	191.566	463.037	2667.8	376.879	461.33	46.5997	2116.74	2510.37
GATA3	88.8171	88.0115	112.249	619.844	16.1752	33.2611	192.241	439.974	145.362
ALDH1A1	44.5029	686.382	153.3	1631.38	98.2677	152.125	637.428	1119.18	148.593
BEX2	707.634	2048.35	1330.78	6764.64	500.416	538.497	1617.71	6566.05	5479.23
EREG	157.516	1873.63	2087.82	1984.91	322.22	109.615	545.229	1871.62	120.952
FHL2	120.83	1208.67	422.977	949.356	50.6144	49.6791	1119.97	1132.27	179.634
FSTL1	152.391	873.102	663.42	1759.81	132.373	125.623	379.07	1702.12	808.635
DPPA4	107.592	398.965	219.308	1179.32	125.211	105.24	231.332	1230.75	935.879
NUDT11	65.5346	468.368	450.702	931.704	50.3975	47.6873	204.797	953.938	555.458
HMGA2	61.1307	299.528	216.599	1382.89	26.0442	41.9143	324.625	1032.94	807.053
LRRN1	64.1144	83.3123	224.306	281.655	25.0508	45.4403	105.819	366.398	253.74
ELOVL7	87.1429	576.933	245.309	1219.35	96.4084	81.6979	178.618	1098.33	243.49
DLK1	51.691	387.102	318.773	1446.05	46.5482	129.897	283.983	866.233	110.593
C9orf125	24.631	453.142	149.715	561.704	35.0344	37.7824	818.675	674.684	30.0631
MPDZ	39.427	176.127	57.1463	536.399	33.2712	52.1017	93.6944	498.854	102.052
FAM19A2	27.2865	793.851	292.644	1481.99	28.485	74.9875	345.658	981.37	52.189
CRHBP	179.799	543.797	201.329	3570.88	177.83	373.797	238.342	2586.32	496.668
CALN1	64.8947	377.889	139.087	1142.49	42.2077	91.9425	159.178	894.422	333.6
LIMCH1	37.9015	94.733	158.387	700.248	17.6195	48.1481	156.328	499.279	27.723
NSUN7	26.9046	175.479	70.5049	552.185	30.1521	25.2934	111.546	366.902	331.02
PLAG1	74.4117	177.796	134.062	955.131	22.4457	74.0567	630.213	791.389	658.1
NRIP1	508.913	1613.19	906.078	10068	727.633	1054.37	562.288	9340.6	6474.39
ARMCX2	41.108	63.0439	308.707	1109.06	67.7144	89.5739	83.0198	657.524	491.352
TUSC1	156.099	1797.44	1110.41	2955.27	184.363	248.742	2352.78	2738.6	1721.3
FREM1	50.4637	383.816	51.9494	163.447	98.9701	56.6275	77.6458	257.39	17.6472
LRCH2	26.9132	86.9126	120.051	301.768	6.27955	25.8835	40.1913	199.853	75.5807
THRB	65.302	266.046	206.672	653.941	26.6425	38.4226	161.658	579.239	70.6449
CXorf57	40.8728	135.689	165.881	297.786	9.66487	6.22065	190.302	243.899	157.272
CYYR1	44.7737	226.952	216.742	1103.63	114.611	75.8279	243.157	819.4	475.236
FAM169A	46.087	306.264	129.7	747.723	41.7558	53.537	155.084	648.479	407.687
MFAP2	10.0891	65.3257	326.101	430.657	53.3162	24.4228	41.2174	383.158	225.823
RBPMS	138.704	133.07	51.803	1838.4	285.536	668.938	24.1211	1387.2	1901.61
TSPYL5	137.877	771.556	527.155	1740.89	83.6998	116.079	592.483	1634.29	929.486
IL12RB2	60.1841	353.212	288.763	671.67	21.9403	35.5806	303.142	601.345	285.58
HOPX	573.996	974.137	1594.28	10576.8	805.999	2235.21	115.811	8351.36	18011.2
MPPED2	26.845	116.879	80.3033	363.525	12.4441	25.8709	158.444	325.795	386.563
PLSCR4	78.9539	486.497	540.964	1662.98	45.221	56.6511	200.34	1203.71	553.214
NFIA	27.8786	479.497	207.475	573.077	14.4379	28.0064	1190.79	515.627	118.044
GOLM1	32.0206	247.573	174.737	312.645	33.7578	9.07911	142.489	304.029	64.6597
DSG2	35.9584	278.352	227.596	449.864	25.7862	18.5176	72.7572	347.293	184.595
EMCN	18.6084	115.505	108.053	461.092	11.155	23.7376	25.218	266.342	153.563
FRMD6	30.7418	214.622	45.938	311.903	50.8821	18.1277	199.153	233.087	38.0776
HOOK1	31.1269	317.924	202.315	505.358	12.483	17.8001	649.699	435.922	346.412
RNF150	58.6318	74.3533	368.511	595.661	34.2369	34.1804	49.3065	485.507	337.958
COL5A1	143.96	205.937	104.74	1137.75	50.0745	47.1191	228.66	828.263	682.016
TC2N	45.9589	121.864	93.8475	268.827	13.2308	19.7698	15.4984	233.704	26.6934
NR4A2	619.516	1021.01	867.85	5552.29	486.809	604.281	540.545	4087.93	1728.54
RIN2	97.9977	190.486	50.7157	558.685	78.8694	118.813	60.955	516.478	195.225
PTPRM	86.5148	93.7217	117.554	921.366	271.722	644.268	142.172	693.183	697.637
CDC14B	56.9573	285.786	223.396	764.594	29.8984	39.3133	402.358	611.62	329.425
C5orf23	790.578	2894.04	1670.72	15593.5	2617.34	4445.9	1121.24	13021.1	7027.12
TCTEX1D1	119.262	268.508	375.864	1169.94	325.785	499.179	27.5297	1159.42	1514.44
SETBP1	124.178	148.174	267.57	1246.73	28.0857	119.872	77.8279	833.73	1766.91
C3orf14	85.5156	417.737	293.427	679.274	96.1399	68.1329	87.0411	514.486	220.039
FNBP1L	194.945	868.768	376.057	1420.22	325.776	431.386	369.985	1611.78	1957.87
ADRA2A	76.6898	340.792	344.18	224.402	39.9536	27.3494	96.9204	459.946	99.1213
FCER1A	1342.44	4967.9	1557.94	927.628	349.438	411.442	1212.76	3817.93	81.4422
SLC16A14	49.169	208.3	591.341	961.019	43.7399	42.0115	158.23	773.506	2204.75
NAP1L2	44.679	56.0416	21.0862	346.99	17.925	14.943	135.33	228.654	152.154
TIAM2	51.123	60.357	75.4979	610.592	34.8326	48.0052	26.7974	370.098	173.652
GNAI1	252.745	491.001	350.914	3918.46	1124.12	2040.52	193.908	3716.07	3991.91
SYNGR3	116.617	344.035	214.182	282.323	12.4544	27.8229	233.873	394.896	123.728
VWDE	38.6535	156.421	163.328	324.222	40.0277	62.186	183.484	318.414	225.752
SCRN1	461.69	878.196	570.544	2744.27	745.478	567.41	456.597	2421.09	2066.02
SLC8A3	37.267	419.382	124.4	731.227	57.0832	121.315	187.306	616.923	405.648
SLC2A10	90.4432	110.327	46.3153	414.65	91.7568	63.5469	162.713	301.554	44.815
CHMP4C	61.0639	80.4293	293.884	520.435	30.1012	39.7972	126.166	418.896	146.098
HNRPLL	114.55	719.151	233.033	717.451	112.846	50.213	408.45	638.891	53.2575
BEND7	36.7174	125.729	171.839	412.996	20.217	33.5533	72.3553	330.354	88.5382
C10orf58	197.543	747.797	477.859	1277.14	118.767	141.348	715.008	1077.07	831.276
FOXO1	322.993	507.17	305.734	2640.29	225.297	391.212	742.411	1982.51	894.67
SESN3	78.0386	148.314	89.9152	205.134	24.9137	35.1609	120.62	246.162	58.4906
LAG3	38.9349	135.267	107.933	423.918	74.2203	115.838	55.2138	361.199	273.455
HFM1	23.999	106.019	22.8494	148.127	6.60452	7.43257	167.421	138.565	90.6282
MANSC1	70.886	319.122	195.343	1304.98	158.473	281.236	341.203	1109	596.315
NOG	143.403	288.72	653.772	996.575	210.341	283.034	104.293	1150.65	528.415
RGS18	1032.16	712.533	262.471	303.826	1289.34	1302.68	170.797	611.788	61.4397
CLU	342.656	488.578	338.549	594.724	418.584	357.656	246.42	578.629	18.3276
WT1	354.451	156.864	81.1596	29.8145	343.299	378.07	60.2479	54.9565	8.62824
GMPR	613.972	1218.26	419.167	456.31	607.96	311.036	1939.46	787.368	46.0052
ZBTB16	1875.08	2076.03	871.396	1206.68	1689.86	930.555	1326.68	2321.33	213.688
GAS2L1	315.991	535.596	102.81	76.9409	198.42	171.77	492.862	160.472	21.6813
PDLIM1	13259.6	7156.96	1981.36	2348.35	12690.7	11901.9	7564.41	3309.42	797.816
MGST1	1573.82	1244.43	2323.68	985.471	3469.96	2850.56	417.027	879.224	241.001
CA2	1009.37	1053.08	202.852	456.108	410.793	241.103	677.688	647.646	79.6157
MARCH11	81.7152	204.779	392.082	52.2681	43.2131	38.3009	72.0327	47.7438	13.9358
SVOPL	239.507	371.999	314.272	234.076	400.751	201.512	383.296	234.803	62.6746
C2orf88	189.288	760.684	531.66	217.967	71.0334	83.2574	376.652	345.758	37.541
KIF4A	205.921	888.596	523.107	148.405	330.424	148.468	472.922	125.911	54.4395
SCG5	171.57	161.168	124.094	103.031	92.6407	70.3495	77.7222	89.0964	11.6308
LOC348751	103.826	198.347	237.035	128.447	141.604	184.216	56.0564	99.5994	16.0728
CD151	264.373	477.551	551.541	147.41	191.048	172.862	612.964	100.461	46.9156
STEAP3	143.961	278.442	215.688	47.5007	172.09	150.195	269.22	74.5304	21.2933
ZNF804A	522.881	378.208	347.833	480.576	573.072	832.263	215.869	449.156	83.9971
CENPV	436.281	1054.76	343.05	485.53	629.975	525.848	1210.37	559.024	133.56
SERPINB11	71.1703	137.359	103.844	41.4389	37.0788	39.1614	82.3051	34.0052	17.0394
KRTCAP3	105.567	63.9406	129.007	119.11	72.5353	68.1923	195.715	114.788	21.1929
GRB10	2025.41	2111.89	1155.48	778.609	1456.03	1427.63	2293.02	932.121	304.201
PLXDC2	263.664	502.47	291.202	300.132	229.631	220.639	264.63	344.537	64.2138
STAT4	502.649	642.638	503.966	539.245	515.754	539.427	478.287	466.45	129.81
PIP5K1B	538.933	1109.55	375.407	1040.52	868.449	688.012	1100.52	1023.86	214.885

## Sheet: TableS5
TableS5. Signature Matrix Composed of 150 DEGs
Gene	AML_blast	CMP	GMP	HSC	LPC	LSC	MEP	MPP	RApos
GNLY	2828.63	47.8988	39.061	30.8731	101.09	57.6575	293.19	22.4622	31.7404
NXF3	1717.39	125.29	71.4346	36.3266	900.626	604.364	181.057	33.7177	11.3662
APOC2	930.481	65.8748	125.832	32.5752	601.074	529.172	188.05	34.3687	39.7389
ITGAX	2034.54	301.666	498.925	80.3218	384.115	628.721	97.1558	53.421	96.5028
SLC4A3	716.549	22.2445	46.121	8.94353	16.0767	45.5037	14.3215	11.1874	4.35121
APBA2	1014.85	253.963	72.8367	33.2442	461.122	448.707	651.647	62.5791	28.3869
CEL	1545.04	412.416	333.634	55.7755	384.432	260.341	209.245	98.5064	212.522
ALAS2	589.964	241.598	96.2993	7.16089	6.59149	6.6239	484.765	6.1775	5.49638
SPON2	1958.45	437.819	971.368	86.6459	496.074	467.417	368.957	104.334	264.588
RASSF4	426.982	65.8483	666.664	40.1172	136.445	94.467	44.4146	24.9821	36.017
SGSH	226.082	62.1562	34.0666	33.6766	33.1438	23.6009	20.2441	7.2127	12.8833
MAMDC4	461.294	341.384	60.9025	42.6157	217.161	66.7573	155.056	26.0594	30.4442
CPNE5	272.957	66.9387	29.5098	34.9173	39.4804	44.8116	111.733	24.0757	18.6383
SIT1	208.192	119.086	268.264	38.7819	33.7779	28.1766	231.923	24.895	12.7782
COPE	328.339	125.739	379.143	22.4493	88.0009	75.1687	139.041	33.546	17.0088
LILRA4	154.466	39.3488	203.359	22.9516	23.1129	38.2754	60.02	17.4022	27.9532
COL23A1	548.159	113.578	295.66	38.4409	239.93	176.577	139.194	44.8039	62.4165
ALDH8A1	627.144	48.2671	119.745	52.9685	256.482	234.855	303.968	56.0719	153.648
FGR	2203.57	370.183	795.155	166.416	497.678	694.462	419.926	179.212	282.94
TCIRG1	13600.2	3539.13	7388.95	1413.79	2894.11	3676.74	2144.03	1382.04	1861.74
FCRL5	299.197	129.957	229.198	46.8261	48.743	44.7489	108.144	44.3462	42.0741
GZMH	218.567	86.869	134.487	30.1068	14.3795	47.0304	50.2713	13.1248	20.0333
IL2RB	885.91	179.951	159.537	87.8699	82.0867	97.3816	249.14	84.455	89.4713
ABCA7	3542.51	1502.97	1822.39	230.394	380.796	425.783	2658	207.214	565.905
UCN	501.126	74.019	142.952	95.1141	173.319	202.518	246.337	102.063	118.707
LAT	1346.8	1060.6	359.506	92.7771	373.75	295.389	1142.07	215.516	121.678
VENTX	198.893	71.7435	421.195	34.2931	23.5794	24.4845	49.4497	30.2186	20.023
SH3D20	137.19	12.7436	24.0767	42.677	48.7909	50.3622	18.003	40.3528	83.693
ARTN	165.573	76.5513	59.9306	11.2083	128.359	51.075	39.0251	12.5385	17.8571
COL9A3	73.3453	27.8543	69.3131	24.817	22.5626	17.8837	25.148	22.2689	15.5368
C16orf93	1658.23	325.353	546.265	210.768	1151.15	978.173	441.454	267.915	317.531
EOMES	436.103	217.719	232.082	51.7648	47.008	71.3943	160.629	51.6301	49.4002
CCDC88B	2513.49	1747.04	2584.87	301.144	404.033	534.047	710.005	314.618	753.347
CCS	3616.23	472.322	525.184	717.861	2293.74	1588.68	1095.69	754.551	1259.42
C4orf48	4174.52	1685.58	3609.45	543.476	1479.73	1136.81	1385.15	662.854	423.047
HIST1H2BD	4209.7	734.954	698.797	523.574	2678.03	3851.59	518.563	575.175	635.591
OSBPL5	1556.32	365.491	379.639	184.868	805.454	733.137	602.373	222.916	243.846
CPT1B	3404.55	1306.01	1754.67	348.193	1049.34	952.312	1445.34	358.672	477.175
C16orf7	1105.71	422.872	388.04	109.657	251.949	153.51	324.654	105.507	169.662
ZDHHC14	2976.06	1826.48	701.568	513.679	1024.67	760.367	3078.05	673.016	483.274
NPFF	228.94	86.2671	79.549	31.1674	72.8555	57.5168	114.968	56.6312	72.7302
C20orf85	46.2529	65.0083	28.1126	9.87466	7.43252	9.21012	22.7994	13.4993	6.05258
TMEM88	479.773	448.542	486.839	82.9872	136.085	120.9	120.543	118.124	124.525
FGFR3	212.258	80.4398	72.3932	84.6486	62.7634	33.1617	169.511	53.0722	74.026
PIK3R6	1161.31	283.991	368.401	200.583	635.397	656.898	246.957	214.473	364.056
ALS2CR12	84.5209	142.013	54.9016	11.4069	15	19.3994	58.7913	10.9132	13.2
BCO2	338.066	36.6446	150.932	73.0428	141.349	173.973	203.836	74.3834	111.764
C7orf59	5239.54	1220	1705.89	820.952	2747.49	1864.47	2931.99	1003.05	1305.52
FAM116B	500.303	76.4884	145.353	79.1944	337.387	323.296	56.0716	89.222	274.545
ZMYND17	594.031	130.814	150.348	73.8722	178.149	193.622	92.8916	109.492	117.507
ARHGEF1	2142.8	797.673	757.447	470.531	739.755	889.488	693.199	578.374	774.625
ULK1	576.162	113.844	170.041	165.244	247.244	219.676	202.36	127.506	223.573
CITED2	2405.66	352.211	476.86	324.691	1178.24	1515.65	289.908	381.866	387.24
NEK8	2369.19	1852.26	1288.24	327.835	431.22	379.52	1851.61	400.997	650.441
MIER2	1262.25	1199.17	944.571	143.546	407.161	279.445	891.574	192.548	147.223
GSDMB	1089.92	354.446	544.376	222.664	570.843	525.128	360.261	233.782	273.513
C20orf107	355.029	132.913	282.238	144.196	131.837	122.001	197.516	84.5266	136.545
TF	158.23	104.404	66.2286	34.5562	59.1104	68.4417	155.498	34.7126	46.0158
GDI1	2573.99	510.049	787.381	563.585	1240.14	984.462	565.783	698.354	802.752
COL9A2	616.031	369.237	387.598	151.628	175.011	159.93	315.194	146.411	102.392
CDKN1C	1333.47	419.976	299.843	374.024	343.784	381.369	203.872	480.426	434.154
GATA2	4803.15	3731.91	1187.3	1627.21	1573.01	1095.01	2538.92	1967.32	943.674
ELMO3	253.383	137.372	86.5458	65.2222	94.1408	90.6021	224.08	76.4983	78.2025
USP20	2389.3	1329.82	835.168	654.445	859.304	705.795	1194	696.856	865.371
LMBR1L	1939.77	805.686	798.385	510.056	792.422	672.22	710.8	491.221	645.738
SLC4A2	1369.64	472.118	384.946	363.619	1108.37	609.053	342.98	472.522	356.242
SEC31B	1951.09	553.112	293.741	412.2	1023.25	925.442	648.736	446.211	337.57
TBCB	4718.68	1043.94	701.216	1182.98	4292.43	3372.49	1194.69	1316.11	1544.97
SH2D2A	434.552	234.971	192.295	133.916	175.848	139.903	204.467	181.49	136.872
SOX4	17108.8	7960.18	5750.27	3462.65	4512.56	4487.55	10844.3	4628.09	8565.85
C6orf226	694.756	253.494	336.356	152.304	394.324	608.111	249.042	190.016	225.311
SIRT7	1999.54	591.999	829.407	516.479	945.688	723.896	989.884	463	524.979
SIN3B	1196.35	520.068	319.552	377.884	476.768	499.776	796.656	440.556	518.381
SAC3D1	4834.77	1848.44	1671.17	1027.28	2303.97	1553.07	7679.99	1194.65	1563.51
GAK	7134.03	4356.26	3822.78	1572.58	2627.11	2679.79	5485.05	1780.48	2365.32
MYH3	473.622	119.926	438.426	170.387	171.694	210.375	192.002	164.584	187.825
CXorf65	957.374	282.605	469.538	122.626	360.204	407.217	586.03	150.832	359.521
NEURL4	509.825	332.842	399.707	136.667	198.302	167.335	416.836	140.121	186.76
TBX19	672.588	267.397	402.066	151.115	206.731	294.318	493.403	160.807	215.564
C16orf48	898.877	253.907	244.241	270.284	609.23	492.959	455.193	319.792	419.289
PTPN6	6074.83	1383.6	1618.91	1886.94	4301.97	4109.03	856.94	2244.39	2425.27
C11orf83	1943.45	1268.87	1450.05	365.371	885.573	655.438	2355.15	510.959	579.007
QSOX1	2007.1	469.861	933.758	573.219	1265.97	846.708	604.671	713.773	486.872
FASTK	2291.14	1076.84	1411.92	595.894	769.716	649.545	1865.12	730.804	822.158
C9orf7	921.83	510.871	480.381	327.265	221.037	211.484	424.879	394.487	343.482
MYOM1	884.498	420.302	727.685	267.21	320.206	416.713	563.427	261.858	285.508
IRF7	2148.06	422.81	561.072	425.197	728.825	1000.56	378.606	506.786	1116.83
NOSIP	5702.58	3747.08	3887.61	1234.78	1737.33	1557.29	7418.37	1544.38	2211.35
IRF3	2517.42	798.355	1226.32	688.07	1422	1014.87	1018.51	753.727	774.655
SAFB2	2738.66	1256.69	990.644	707.038	1253.16	1404.72	1722.25	778.131	857.543
TAF1C	1268.95	741.376	578.177	386.234	548.577	484.087	721.968	400.005	432.129
HEXIM1	1103.15	480.328	335.434	250.832	748.396	846.244	468.806	327.279	346.031
AHSA2	6138	1294.3	1634.23	2488.93	3526.54	3669.17	2234.08	2300.15	2578.01
RAB4B	1058.82	436.294	435.544	379.077	526.103	499.512	462.806	393.148	588.408
FIT1	585.451	322.924	417.545	155.831	185.953	188.942	311.528	194.961	198.094
CATSPER3	340.84	143.777	154.386	127.459	139.897	154.783	217.568	149.458	175.176
MUM1	2312.73	1376.92	1211.2	852.545	868.224	713.677	1654.36	955.432	846.26
C21orf2	681.152	569.989	501.984	165.705	192.685	171.247	567.542	198.024	258.399
FBXO42	933.767	239.805	221.967	344.755	634.586	667.289	365.925	395.406	337.35
PILRB	3706.18	1218.64	921.987	1323.38	1718.1	1951.74	1671.36	1257.04	1423.97
SF3A2	3635.41	1905.49	1560.29	980.721	1264.56	1433.29	4534.83	1122.27	1274.9
RELT	1018.14	575.089	449.712	254.809	500.992	586.52	523	246.799	325.704
WIBG	627.253	287.582	464.992	152.813	454.382	304.357	386.745	156.083	179.575
UQCRC1	9724.16	3128.67	1440.52	3208.25	7907.65	5432.48	7537.08	3817.61	4029.47
ZNF579	711.001	582.678	457.961	205.519	272.814	252.583	838.697	236.172	261.617
CHKB	5840.79	4025	4504.54	2042.76	2290.05	2673.26	4580.82	1928.55	2662.81
SLC25A45	868.056	649.661	591.759	215.035	297.281	299.278	773.868	275.749	389.829
ZMIZ2	1597.11	1370.92	1153.3	465.082	555.303	576.553	1145.91	496.038	515.744
SPSB3	3854.92	3070.14	2795.63	1017.41	1214.35	1235.63	2204.68	1006.39	1466.4
FAM50A	1262.78	567.247	635.413	470.906	622.105	511.965	439.078	463.593	609.521
ENGASE	4699.42	1367.28	1545.2	1911.38	2482.15	2402.32	1700.88	1867.9	1824.56
DENND4B	3674.78	1549.25	1173.21	1108.36	2068.85	1962.6	1794.1	1144.36	1423.99
CDK5RAP3	10387.8	6792.91	4242.05	3398.67	5050.83	4348.7	7213.53	3415.15	3436.96
SF4	2144.35	758.034	1406.67	771.751	1179.76	808.088	1906.98	832.864	994.79
TMEM53	623.828	300.333	319.759	204.831	441.5	302.842	364.259	205.428	148.352
NPEPL1	825.566	631.602	669.09	238.269	345.1	260.212	647.171	245.352	274.03
C19orf60	2727.27	1397.86	1348.42	728.05	1616.79	1260.68	1944.65	856.26	987.638
IPO13	1037.74	756.235	1070.02	297.383	580.95	387.208	733.532	335.634	322.683
TMSB10	52915.4	18833.5	32223.8	11422.4	31126.6	38135.4	49419.6	13924.3	20167.8
SAT1	8070.07	2540.44	3026.12	2103.46	3554.68	6707.65	6352.27	2022.02	3274.88
INPP5E	2850.35	1327.19	1819.76	832.224	1417.14	1750.67	1730.36	924.093	940.213
APBA3	633.868	313.597	131.52	235.401	357.087	336.974	416.467	276.166	310.981
SNN	293.351	220.769	140.66	103.735	125.006	97.559	138.378	120.317	148.521
ARD1A	2716.34	1446.64	1363.59	691.614	1859.33	1557.21	1972	853.14	1076.15
LOC729991	208.026	88.851	116.617	70.4234	79.3147	76.6012	167.257	87.2504	96.9392
FAM3A	1184.15	728.438	670.624	341.986	586.039	470.056	926.734	410.039	505.504
RAB24	2035.53	702.966	946.431	866.219	968.755	782.657	1859.95	789.221	929.355
RABEP2	1444.54	1154.21	1028.48	494.498	599.838	566.696	854.037	500.19	622.439
DOT1L	566.223	540.573	370.231	188.584	254.589	198.199	568.672	199.244	180.26
SNX11	1453.31	427.011	468.396	540.089	819.964	897.535	1534.95	597.973	631.953
ACADVL	5735.43	2318.17	1694.62	1876.88	3966.99	2303.46	4252.11	1818.86	1867.48
ZNF767	1120.87	357.192	346.849	489.321	686.131	701.818	459.778	553.705	626.456
WDR13	3213.09	2003.46	1394.25	988.769	1516.35	1141.07	2462.78	1117.92	1505.64
TFAP2E	659.934	311.684	397.686	232.07	366.767	379.751	224.064	234.775	385.245
CXXC5	10698.7	3086.45	2600.12	3971.07	6361.03	6359.78	6353.1	4301.67	9237.96
SFI1	1166.15	914.787	767.427	332.583	495.991	473.31	1208.15	335.523	545.324
PLEKHA9	2351.35	865.728	958.104	922.856	1447.76	1662.68	1329.15	1145.41	764.172
TRIM38	1146.25	359.046	425.231	533.595	771.169	764.175	335.8	472.189	650.069
RBM6	4838.55	2152.3	1454.8	2137.33	2995	2643.53	3086.57	2163.64	2274.59
LRRC27	201.701	74.8605	201.209	61.5657	111.713	107.011	176.555	80.2727	108.133
S100A13	767.454	477.955	549.228	307.181	384.433	318.614	639.319	289.268	344.916
C11orf71	762.593	482.219	511.095	234.53	350.295	348.387	450.666	257.829	296.173
SUPT5H	1834.23	1427.71	1373.8	715.172	727.642	628.741	2048.77	721.242	777.498
TYK2	3002.99	1376.86	1385.59	972.088	1686.28	1500.27	1886.55	1147.34	1350.63
ZNF580	2636.01	953.956	901.014	1279.18	1168.52	1419.36	1416.96	1195.25	1376.17
LUC7L	1688.8	1300.89	1140.97	688.816	747.941	591.204	1164.12	683.378	791.189
ANKRD52	737.114	541.516	385.565	272.433	410.883	286.695	541.631	311.609	289.697
EHD1	600.207	336.872	249.389	234.697	305.906	277.106	331.189	245.52	348.007
KIAA1602	370.302	264.019	246.934	148.888	210.794	174.093	269.57	183.238	135.21
TNFRSF10B	251.5	155.665	199.234	88.6068	141.855	130.669	159.815	93.0736	107.373
CLC	2987.74	23796.5	129.837	32.8391	186.735	65.3533	130.071	159.402	10.0919
PRG2	289.569	6013.76	519.189	42.7035	70.1517	57.8533	293.096	44.6283	66.2198
PF4	1493.83	6812.27	576.065	189.94	129.234	58.7968	647.683	1798.27	123.212
C3orf35	65.8317	598.477	229.928	10.2758	29.155	23.0816	90.9988	17.01	26.2446
HBA2	21888.8	19871.7	6161.04	248.072	97.8566	295.201	19394.4	132.751	101.679
LTBP1	518.147	2111.91	314.74	83.4623	192.444	110.612	962.221	321.633	30.0371
ANP32C	9.65622	251.357	63.0181	7.3898	11.6232	9.86208	66.8021	6.90939	5.54444
CTAG1A	57.1125	281.169	100.586	6.80608	23.0992	26.3162	126.824	3.96458	26.352
CTAG1B	57.1125	281.169	100.586	6.80608	23.0992	26.3162	126.824	3.96458	26.352
C4orf7	37.4107	215.376	42.8566	10.851	10.8343	12.8058	32.4631	15.1228	11.7784
LCN2	94.7838	619.872	127.476	39.656	32.8951	29.5167	303.824	45.0949	24.8114
HCRTR1	11.8519	178.006	169.114	18.0121	6.07208	6.43287	50.2028	4.43289	4.88411
RGR	131.077	557.797	398.463	33.8549	20.5097	32.9058	129.654	21.6955	31.3278
IPMK	43.8222	272.162	181.366	18.9521	14.3307	15.0019	34.9282	18.2683	24.7978
GJB6	8.9057	147.212	113.526	11.6185	10.4539	4.38114	125.225	5.71062	3.75396
MBL2	11.6463	101.817	31.8008	3.40373	5.60222	2.38742	17.9378	3.28642	8.78269
TTC23L	48.6404	213.957	220.145	10.8357	7.70982	14.6217	83.3758	30.2729	5.0634
CPB1	82.4024	403.89	103.417	32.8778	21.56	9.62636	93.8637	74.1174	18.0395
FAM47A	8.9317	169.402	31.9103	4.91884	3.1257	4.89159	123.149	12.5657	17.1182
POU3F2	35.03	285.135	126.131	21.0017	12.8955	11.6845	30.361	15.7718	5.72587
DRD1	16.6103	170.864	159.09	7.37623	5.98948	6.78094	52.6253	8.40212	3.77538
C6orf201	30.2324	227.443	44.3131	11.9196	17.8106	21.9564	30.6901	17.3952	20.3166
HDC	6900.03	1765.91	212.944	31.6711	2608.57	2113.55	391.442	151.11	14.3023
ZNF695	14.4794	175.789	54.1993	16.2316	14.5273	5.16081	31.45	7.72391	11.952
CNGA3	13.9886	111.555	19.6589	5.20964	2.76319	7.70209	95.4604	4.06674	3.78796
GRPR	78.8962	639.125	519.344	40.8964	34.6943	50.8898	273.774	40.3483	24.3406
OSR1	12.9598	132.956	67.4988	10.585	6.01478	5.45826	27.972	12.4617	9.17948
FGF16	61.9713	411.55	196.641	29.2101	50.9771	28.4432	68.9448	28.1952	38.3883
FLJ36070	96.0873	458.152	325.752	38.8464	41.7189	17.4021	207.549	21.1396	7.72758
FAM13C	17.6198	133.42	53.5256	17.5685	6.04939	12.7988	24.6756	10.3329	17.888
FOXA2	9.68582	140.638	67.2951	5.6302	7.52955	17.1736	24.005	5.98341	6.83276
SLC7A10	36.0805	216.793	222.987	13.4809	6.41149	6.71127	37.9601	12.821	8.87831
MRAP2	16.7896	246.503	208.566	28.4826	14.3318	16.1477	37.7463	17.0421	13.7825
NLRP6	12.0066	187.873	124.579	10.7805	16.145	10.4885	103.14	20.0163	23.5126
OR5K1	21.0466	233.803	233.676	25.4179	18.4456	11.3466	112.226	35.365	24.6195
LOC100131283	82.3541	247.132	18.4043	12.3963	11.0804	17.9083	158.826	29.5314	3.23812
ROR1	28.8013	200.136	108.055	14.3917	10.9316	8.73265	100.008	25.6445	5.76906
OR8G1	23.1451	240.908	88.831	20.3447	10.9784	13.2247	68.5735	20.1617	44.8025
AKR1B10	15.9532	310.224	251.774	11.5126	29.5062	16.6059	98.8179	29.2328	6.04989
TSHZ2	74.2431	720.524	190.558	69.0202	30.8814	42.2044	52.5942	41.1945	50.8993
LOC440981	40.2332	421.294	181.749	51.5104	14.0165	17.2459	71.3014	44.5558	46.9109
RPTN	12.8098	286.647	270.683	8.01767	17.0032	26.0342	18.8428	15.8589	20.3844
ATP1B4	40.3168	236.991	46.572	7.32389	23.227	27.8616	65.163	23.3996	10.3821
C15orf26	40.0105	210.519	81.8432	20.2777	4.64609	18.7123	15.4004	12.0378	14.7572
DPPA5	34.259	234.205	138.712	12.7965	15.4854	23.729	59.5183	9.52028	14.8195
MAG	12.2018	119.515	24.0146	9.13261	3.7152	7.8083	19.3459	9.76316	5.03345
C3orf52	21.3528	385.508	149.316	27.7334	20.267	21.4151	48.2313	55.4685	53.6355
ACER1	55.5221	191.292	208.024	10.3018	8.83599	8.4019	73.9467	7.52879	7.33547
ISLR2	22.9132	263.257	125.177	17.2432	24.2901	16.2961	62.7101	23.424	34.3517
WNT11	38.0454	172.725	174.417	11.6076	6.51976	9.45781	84.4101	10.6481	6.58788
XCR1	23.8285	209.083	86.2306	21.8352	11.37	10.5289	39.0712	14.108	22.5143
MTNR1B	29.918	185.498	73.4868	8.54535	13.1212	17.2252	27.8892	21.785	15.6145
LGR5	36.8283	292.588	245.06	22.2227	15.5236	13.6153	64.7948	26.7879	15.63
HBM	1999.62	749.41	220.43	17.5648	12.5374	12.2385	3334.03	15.9688	21.6512
TMEM132B	12.8245	221.514	27.2343	5.98013	3.41596	5.58689	6.65789	11.3739	3.93673
AQP7	51.0301	473.291	153.384	52.041	21.9725	39.7092	80.3045	38.4127	37.0091
SAA1	17.2102	280.073	85.3553	33.8061	16.3783	32.4745	37.2115	24.2677	28.3085
LOC647109	43.2289	330.862	331.659	31.5544	27.9774	27.5318	98.9306	34.811	42.0149
PMFBP1	62.4947	442.472	232.24	34.5217	29.38	45.1821	122.538	38.4335	37.2662
HYAL1	41.7896	277.168	90.4146	26.5186	18.7558	19.4657	31.1159	27.4938	12.2597
IFNA5	65.0975	386.989	321.797	12.8102	51.8878	33.2482	112.359	49.3927	44.9394
IL2	28.9825	123.847	96.1502	6.56761	12.0666	10.3995	39.5353	10.5075	9.90202
SCARA5	70.8378	212.164	75.5236	9.08113	12.9148	16.6711	41.2855	16.5434	12.8791
PPP4R2	433.624	1805.55	1001.27	206.519	85.1898	265.306	2308.52	289.826	417.092
ARHGAP21	685.043	2364.7	1113.34	195.687	175.193	141.892	1592.12	245.133	256.42
MAPK8IP1	50.2068	220.331	201.903	13.0761	23.0986	14.9261	25.2379	9.5994	26.0102
AQP9	27.4053	206.603	213.386	14.5769	10.6542	13.0687	14.722	15.9409	17.3176
CCDC89	37.5532	246.571	205.783	19.9599	21.911	11.8131	51.1764	25.1775	10.5775
ULBP1	64.91	323.828	265.949	15.8341	19.5249	15.4708	102.219	19.3544	18.8085
GLIS3	50.0943	172.122	67.7235	10.5353	16.8114	15.5045	24.7547	10.1883	11.3007
PPP1R3A	14.4538	183.428	132.478	6.40351	8.51149	9.75163	58.4727	4.38324	19.5782
IFNA6	11.6905	256.301	221.712	22.6652	11.8167	39.1433	151.517	31.4572	16.507
KIAA1680	36.8639	167.312	63.9099	25.1952	28.9226	14.4988	20.9574	18.3653	5.02884
CTAG2	28.8194	176.439	68.8203	4.74182	9.25061	3.31209	39.162	5.63863	9.07637
ZNF804B	44.5873	223.599	168.36	16.6341	15.0533	12.8012	83.8644	15.0184	27.2931
BAI1	52.5535	346.596	207.465	15.3917	30.8032	32.7822	41.9853	18.3506	18.9008
IL3	9.73964	184.831	194.16	19.6424	5.0963	3.25428	31.8839	6.74028	12.5156
C1orf111	84.0116	412.299	175.691	35.8454	18.1636	46.2044	126.003	26.1594	49.4946
CA5A	57.0717	271.923	149.994	13.8296	13.7629	13.5353	95.518	8.52593	5.61188
UPK3B	34.9941	191.468	141.214	22.4236	7.40077	16.4537	73.0953	12.3198	15.9
GBX2	9.90057	162.689	74.3682	12.5217	10.5653	8.32208	96.7553	11.8621	4.94993
TNFSF14	44.9491	166.514	30.5173	5.35254	43.3256	40.2315	77.5713	5.82754	7.64432
SMR3A	62.2665	187.617	51.9674	13.0209	12.2665	8.63213	16.5964	14.751	9.25225
LOC100132634	14.9131	208.602	39.0851	14.3139	5.38558	7.521	44.6788	16.89	5.36917
ZBED2	74.6848	222.344	206.21	11.9683	28.7398	16.1012	90.4026	14.4915	32.9394
NKX2-2	21.0661	160.528	150.349	6.50209	9.34782	7.02321	47.6218	5.76953	13.1175
DEFB118	21.2666	223.229	104.753	11.1757	12.2033	14.7597	121.851	12.9142	12.956
RS1	16.6145	136.027	129.212	14.6364	9.82033	9.08658	103.813	9.23042	16.4544
SSTR4	38.8304	314.636	124.975	34.6669	31.9849	26.9129	228.167	22.0147	28.4863
EPX	234.874	1038.06	796.294	76.2708	78.734	63.5769	119.135	66.9772	83.5446
IGSF11	17.4904	135.123	28.0202	15.0648	10.0445	16.2939	11.2367	13.1628	1.86073
MMP13	12.919	194.828	161.716	9.52672	18.3573	12.0168	172.986	7.51718	7.61589
TFAP2D	76.219	365.062	223.406	10.9412	28.7667	20.8564	62.1949	22.5516	30.4133
GIPR	48.2641	277.4	222.418	13.0078	22.4017	23.2574	74.6233	39.4413	30.8043
GPIHBP1	24.3277	273.074	59.6349	8.59524	31.8559	22.8524	102.305	12.4626	16.1897
OPN1SW	10.0337	140.306	46.3059	11.9195	24.9671	7.31141	88.269	11.4373	18.7882
SLC38A3	49.515	434.906	428.882	33.1351	26.7772	28.9589	102.495	27.409	21.3078
ANKRD30A	15.4398	239.495	129.249	10.8896	11.9008	23.8505	80.0869	14.7539	7.84078
SGK493	63.7515	240.267	458.487	16.4535	16.8835	25.21	40.6302	16.4665	36.9569
TYRP1	34.295	272.896	119.192	17.2676	18.9248	25.0209	178.474	16.574	11.1314
DKFZp686O1327	17.6442	205.029	123.633	12.7916	8.58049	7.99507	176.046	13.4341	29.2149
FRMD7	29.6451	156.58	90.2593	20.0537	12.0879	13.3585	13.2797	19.0507	11.7316
OLFM4	41.2155	149.871	74.9486	5.50976	11.0741	8.66628	90.7884	3.42733	14.2032
ARHGAP6	121.945	706.774	233.476	117.287	49.1787	21.9183	206.741	189.495	34.2795
LMAN1L	82.4542	327.431	234.115	26.7666	11.802	28.4664	64.5892	19.3071	17.1414
GRAP2	49.6574	252.333	192.388	15.6485	17.9339	26.4421	192.795	28.173	19.7234
TSSK2	23.5692	165.282	64.987	25.4947	15.4186	12.9221	32.9002	15.7835	19.0839
C4orf22	39.6965	124.025	137.49	19.9981	11.4551	10.015	38.2298	11.3499	3.22869
TMC1	54.0794	257.037	96.1307	31.3021	18.9874	30.0607	25.8675	31.2167	15.7006
EYA2	37.7116	223.487	199.785	9.15151	13.5515	7.58697	164.527	15.78	5.82843
MAGEA10	16.0313	193.499	159.461	7.29304	8.64192	14.438	77.0832	17.3144	9.35074
RHAG	113.796	417.439	193.721	22.0782	30.6789	31.1703	245.099	47.669	28.9195
ELA2	950.388	3171.62	5982.92	20.713	652.768	196.73	1002.39	51.6329	5.19716
PRTN3	274.437	403.453	1519.61	19.4408	79.7237	18.551	218.832	38.9555	2.81739
MPO	3177.08	8912.96	31596.1	240.281	11336.1	10169.8	2632.64	486.907	399.644
DNTT	201.452	580.742	7758.21	247.888	380.214	623.369	1488.79	1034.57	9410.96
CSTA	2030.07	905.989	6972.32	61.3545	2624.78	969.845	518.271	57.7714	46.9652
KRT19	17.7276	62.5663	241.721	3.23076	2.27072	1.87153	5.79593	3.56758	4.91169
ZIM3	25.1384	27.9752	281.157	12.3083	12.8002	8.88627	50.1454	15.075	11.356
OR8B2	33.3717	15.8293	306.705	5.88057	14.4365	28.0769	48.6837	22.2463	6.26592
MMP20	8.35052	150.539	308.517	7.0878	5.54815	3.43512	74.6218	11.6826	1.95602
BLNK	1183.63	231.954	1854.08	22.587	258.175	390.254	272.095	40.7423	494.848
MAGEA12	50.1031	1076.37	1353.27	25.7001	111.654	105.45	54.8078	57.1317	51.9019
ELTD1	20.3793	53.803	285.639	6.29548	14.7472	14.6043	67.4728	19.6151	6.44202
MYF5	53.4328	200.263	425.964	14.2264	16.7243	13.4724	69.1469	16.2102	19.0635
KLHL32	12.7689	124.383	260.138	15.273	5.95977	11.0488	126.407	14.8015	20.5143
SLC5A4	21.0531	41.8875	383.335	15.3208	11.9591	15.6476	54.5221	8.05919	8.66524
C5orf20	209.221	282.143	413.498	6.65152	19.2258	76.9958	102.916	7.15597	18.164
RBP1	26.6393	21.3095	249.064	13.4679	9.40119	12.7721	156.496	13.9266	20.0837
LOC389328	3.47037	36.636	248.062	3.76553	5.97031	2.42455	17.2144	5.23938	2.03396
LYZ	371.251	724.475	5246.94	280.185	396.021	247.24	315.716	211.589	117.47
MAB21L1	42.9056	101.562	402.487	19.0317	15.8365	19.6227	88.0338	7.70268	30.2845
LOC727933	17.4398	231.565	326.661	7.20855	11.8212	9.9665	222.332	18.9062	13.1461
BEST2	56.1039	195.027	402.284	11.4006	14.1799	10.7987	95.6223	15.1932	12.2681
TCF21	20.9879	56.167	250.522	8.96877	5.46416	12.2086	78.5816	9.29874	7.33371
RNASE3	222.525	1340.97	1923.77	45.9816	243.284	86.4474	353.224	40.879	51.8605
CEACAM3	37.4998	278.779	803.761	36.8921	44.1096	29.5987	144.018	29.2513	21.8431
CABP5	10.8549	115.979	296.878	11.9031	8.19513	15.2424	65.6671	13.9513	3.28737
SST	61.9767	90.1999	481.749	22.0046	16.1893	20.87	168.229	19.3634	42.9511
ZBTB12	59.0845	59.954	422.871	15.7594	19.6687	15.7185	290.892	17.9415	44.6245
AADACL2	19.2517	14.8717	216.34	12.9325	5.00637	6.01583	47.6581	7.86193	18.2151
GATA6	35.607	108.676	282.344	3.15195	19.7669	12.9244	43.8729	20.7178	9.8778
AZU1	1032.84	1369.49	2951.98	36.025	393.164	163.306	399.936	31.2844	29.9104
STX1B	15.4343	226.211	305.167	7.55063	5.53796	7.45463	32.5717	7.59331	10.1133
BTNL8	21.2703	200.904	437.295	14.2387	8.42604	16.2382	75.1925	17.8912	8.95303
CDH12	43.6098	58.2809	288.059	15.1768	10.8945	5.59122	44.5326	19.3524	5.17427
CDH17	62.2547	230.15	520.501	39.0774	9.69929	9.97204	166.219	21.9278	17.3332
KIR3DS1	59.9587	174.712	631.623	38.5647	33.7179	28.3202	175.144	28.9035	25.2146
DSPP	27.6134	25.1849	294.592	31.1066	11.9604	19.2831	90.9894	31.7793	11.2173
KIF2B	27.8637	129.549	313.122	19.5165	23.6272	14.463	67.2511	14.0543	26.3779
B4GALNT3	16.3831	100.352	335.14	11.0488	11.9167	9.972	199.615	31.9243	12.2981
HBA1	22372.5	31781.5	14555.2	1087.75	101.614	273.278	28945.4	132.075	98.1598
TAS1R2	49.3722	107.712	255.921	6.32176	16.1573	9.02053	62.9827	12.9276	4.60686
KIF17	151.975	211.951	556.831	15.5201	38.5782	66.8545	45.8591	22.9841	61.9483
DUOX1	35.4328	59.9515	293.5	23.487	12.1278	17.0945	181.468	11.4397	21.2227
ZNF560	34.4046	137.143	228.137	10.9645	6.05068	12.4384	16.5827	18.0456	6.51803
ATP6V0A4	40.4577	114.735	394.869	34.9253	13.5147	16.652	201.627	22.4405	18.5388
CCDC158	37.7796	52.6457	331.026	20.954	26.0098	15.5391	184.379	24.1022	15.2494
ZNF208	19.7041	53.1337	135.708	2.87902	6.51336	5.64584	49.7947	7.35494	16.8102
ATCAY	62.8314	142.959	708.133	32.5898	45.9246	37.6733	139.73	31.8845	36.7996
CST2	11.9895	123.7	329.948	30.253	15.3931	16.9437	248.455	13.3	14.5693
RNASE2	651.223	3422.36	3564.02	70.2527	1142.71	449.515	422.178	72.6183	69.2745
MS4A3	515.283	1245	1065.67	30.0552	441.711	415.489	319.993	40.7501	20.3288
ASGR2	188.504	185.126	579.264	16.3276	24.7119	31.7356	52.8112	37.3332	22.7494
KRT12	7.67324	87.3769	184.508	9.7967	8.66161	6.85291	25.4684	22.5852	7.38093
INCENP	80.8556	167.494	431.083	25.5527	22.3993	12.6289	70.7058	34.2624	78.1184
MT4	74.3422	195.007	369.452	31.0936	12.1354	14.5906	273.571	14.8636	11.0426
DMGDH	28.9859	280.086	567.941	31.024	32.5261	40.3885	96.5293	24.3677	69.1447
LOC730168	13.4136	99.358	232.381	17.6358	12.6684	16.3089	44.6964	11.2363	24.3525
BSN	65.5474	201.307	305.937	16.0744	23.8628	12.0638	270.687	12.9814	9.93838
MTTP	16.8678	65.4831	272.181	12.6875	9.32171	20.3853	31.1384	10.468	23.8235
DUOX2	42.9521	55.0223	320.539	35.9243	17.4249	27.9474	69.6802	10.7969	9.08303
DMP1	11.9443	73.4091	176.661	4.10455	6.57143	5.05668	38.1663	12.8324	3.8439
OR5J2	7.0695	78.2956	182.44	9.79395	16.0039	8.67759	97.0508	21.5372	11.0718
LTB4R2	28.9978	129.34	366.291	11.8478	11.7098	15.3589	28.4523	12.9456	8.13228
LOC100133236	19.0423	136.329	303.454	14.7917	26.233	15.0388	29.0655	24.8146	22.9648
MYH4	21.4179	160.384	224.652	13.8322	17.1765	7.96139	295.916	10.575	5.50086
ANKS4B	31.0212	81.4159	269.178	6.34257	9.52932	24.1417	130.84	18.3946	5.05694
IGSF6	162.914	76.8989	793.115	55.817	56.1781	42.9546	93.9834	40.0646	33.0522
NNAT	28.9537	272.009	542.05	55.3088	25.4553	10.0901	145.455	37.721	10.8153
PTGER1	159.21	382.542	790.714	38.986	39.3527	25.1607	213.531	44.8769	30.5602
TNC	26.3437	146.478	259.681	6.69027	11.7351	19.3659	41.8717	31.1741	21.9378
MICALCL	20.5651	352.179	258.556	13.8062	18.791	14.6363	100.025	26.1551	5.20258
CLRN3	20.9583	146.921	163.52	16.3805	7.95477	4.0412	60.4285	6.13941	4.45112
SIX4	9.75688	24.5754	112.263	4.58073	5.1638	3.50263	17.0635	5.04255	17.2929
KCNE2	27.9011	68.8194	335.747	14.1319	13.5881	9.2793	163.337	38.0429	7.8019
SLCO6A1	67.1727	99.2012	333.083	20.1698	21.5502	14.993	73.6638	19.4793	19.3313
DCD	19.2016	110.507	313.778	7.2887	8.39599	5.94233	169.612	11.5855	7.70069
FGF10	22.7353	158.354	232.462	18.2335	16.9624	9.25233	66.8557	6.28406	12.0165
SLC22A1	30.4673	110.948	329.999	18.987	16.2334	11.6991	67.1934	14.2518	10.3135
C3orf57	22.456	63.3678	231.901	23.8542	28.8367	12.7968	113.827	15.8898	11.5787
SPOCK1	26.6399	307.347	498.674	22.2243	28.3309	31.0928	34.5136	24.9386	25.119
SAMD4A	61.9893	108.562	327.839	22.7522	19.9125	21.2197	58.5455	31.263	9.40257
ZNF479	33.6827	206.453	356.227	31.0765	33.1337	22.7798	23.8712	29.4081	23.7746
IFNA8	24.1426	12.223	158.936	15.0022	18.4815	8.54609	50.1067	5.85892	22.867
RXRG	68.8303	136.179	519.878	31.4552	41.1564	36.2122	93.0232	66.7106	23.092
SIRPG	35.317	100.904	299.379	30.9007	10.5573	10.2743	103.88	14.0116	18.8927
SLC22A2	31.2729	126.362	338.766	18.3825	26.0309	10.4707	196.499	6.35308	9.30804
WNT7B	104.094	633.013	703.74	43.1374	37.6532	29.5423	132.273	38.6143	17.9351
ZNRF4	134.652	356.348	628.814	48.6584	28.2203	29.0924	159.752	35.3429	77.6804
TBX20	33.8398	156.164	215.655	20.9981	16.4686	19.0821	34.3091	17.5692	7.37633
DEFB125	55.0556	79.7347	291.984	11.4074	23.4181	24.8157	27.2234	34.2775	26.02
KRTAP4-11	20.5126	151.455	281.146	9.23698	8.52014	26.0877	45.1247	18.3259	15.1863
LOC729994	81.1858	116.529	394.196	5.95339	4.77788	12.8244	33.5066	3.93777	4.05772
CACNA2D3	652.269	33.1609	504.288	40.0638	19.3877	77.2906	51.3551	21.9413	16.376
C8A	25.4311	238.871	307.907	10.9578	10.5468	10.1966	116.38	17.6335	18.32
POU6F2	15.9724	36.0252	202.227	13.36	6.14948	8.95274	38.0364	20.051	6.60984
MPEG1	516.971	156.127	730.269	50.1414	109.818	194.662	123.472	26.9616	38.3241
BMP3	31.2531	150.01	344.859	10.1159	21.4652	19.1501	130.507	23.5359	27.4647
SCGB1A1	21.0869	37.1836	162.422	4.21659	14.6239	8.17817	18.9345	13.5987	4.74931
C8orf31	56.3211	158.551	547.84	43.4023	41.1273	29.0622	207.974	42.1733	28.0218
GPR123	28.4151	150.343	373.363	19.8345	16.9516	33.3102	51.9635	44.019	21.3596
KCNE1L	45.5909	63.0332	603.509	17.6622	635.921	581.712	63.1013	33.759	47.8439
ST14	65.9838	102.594	365.056	23.2169	18.2893	25.3806	37.7516	21.7572	26.3578
C6orf10	9.30766	97.8858	166.629	21.029	12.7753	8.57543	26.9808	15.3969	10.1756
CEBPD	705.338	747.479	2812.89	120.121	736.791	731.611	549.022	107.263	108.229
C9orf98	85.9932	305.525	797.506	29.6121	73.6084	87.8108	164.991	41.9896	58.22
MNDA	240.825	105.886	1078.19	55.2812	250.078	129.678	55.7335	37.1176	56.7966
OFCC1	9.07151	19.4636	146.029	7.74771	4.81508	6.29627	20.6777	7.34373	6.23041
MUM1L1	38.3959	120.554	315.489	26.224	22.1213	12.4132	135.466	22.9406	15.8838
KRT33A	4.17509	53.393	171.526	3.30529	11.9533	9.35788	20.2307	3.93775	2.72481
PALM3	14.5318	94.6684	249.945	17.4595	8.20465	9.92223	20.9083	8.39402	9.5873
C14orf39	43.5736	83.4276	274.802	16.8412	22.2041	16.2924	101.549	18.0512	27.8529
RSPO2	20.3039	44.492	200.883	7.05529	7.40287	5.63048	15.1139	17.1995	15.6715
SAMHD1	222.126	134.923	652.396	30.1953	85.1474	96.9152	114.015	21.3614	24.6915
DLK2	142.793	377.749	682.198	32.6975	47.3725	33.5365	368.998	33.471	71.0195
RAI2	21.3811	251.79	362.384	14.4964	9.88631	18.1692	196.848	19.7766	5.15951
SNX31	62.7092	162.812	276.006	26.5044	19.2397	14.7644	98.3669	16.7941	15.3855
HIST1H2BL	33.4592	150.664	232.312	3.67044	27.7098	10.0209	35.9965	3.54441	50.8723
NPPA	218.879	731.42	1154.19	52.1338	81.6309	93.4843	449.008	51.2892	55.0432
LOC100128139	10.1582	59.7269	173.739	9.36926	5.66838	12.5115	85.6159	15.9439	15.7131
MMP1	10.4943	76.1215	144.504	8.15444	11.7713	7.33964	23.803	10.285	2.84963
IRF8	2029.16	917.541	7070.35	318.143	798.608	749.629	204.982	327.212	4600.2
FAM47C	37.5097	220.477	530.745	8.63397	83.0927	42.852	263.841	49.562	48.1188
AK7	37.4114	129.927	312.375	20.0443	14.566	13.7691	197.982	14.058	13.6731
CTSG	2283.41	1487.22	4404.78	173.531	1749.73	597.796	702.879	160.733	228.442
KIAA1210	61.5573	35.9994	298.532	25.874	23.8133	18.5304	55.65	30.2282	27.4497
GLT1D1	51.7755	49.5929	282.594	25.513	23.3135	18.0961	63.1697	17.124	16.216
LMO3	73.7685	334.466	349.927	22.2487	22.6148	19.4921	65.8593	9.65944	13.2562
ABHD12B	24.7869	41.1987	197.197	15.7092	30.0149	19.8334	41.5238	13.0056	22.7624
FLJ30375	44.5011	89.8631	220.762	4.61576	13.7905	6.76619	143.229	16.0875	31.5078
HAL	336.772	428.924	988.102	52.3262	260.429	119.536	160.258	61.8652	31.0926
INA	74.6915	200.563	532.965	29.0894	52.2767	49.6713	82.5628	48.2015	37.1719
ACE	52.72	49.3766	245.9	19.8501	19.2714	21.3216	116.228	16.4757	9.1456
FGF4	39.8245	77.406	308.645	16.2548	28.7678	12.5694	122.759	18.4966	12.3477
ETV4	16.8197	116.051	229.82	17.4463	14.9026	13.3512	50.8786	14.2929	8.48888
CLDN20	60.6426	202.256	347.173	42.415	20.1265	19.9115	46.5852	30.532	29.9363
BAIAP3	705.478	661.963	1572.97	70.0814	88.5559	86.8072	496.422	87.1656	181.629
INSRR	31.0979	323.613	372.233	15.2899	21.5141	12.3427	148.772	21.9503	12.5905
GCM1	63.0029	127.067	273.54	15.9087	12.8298	7.15411	91.3951	21.2031	17.6034
KIRREL2	14.5353	216.984	262.994	10.9076	10.626	12.2999	141.57	16.9955	10.5856
GPRIN2	24.713	103.991	175.284	11.6322	15.3024	6.96448	102.759	15.583	7.48125
PKD1L1	17.2726	114.346	350.686	18.5671	20.5061	24.6846	43.0293	26.9736	6.2208
B3GNT7	58.4962	87.1529	432.758	93.0159	23.3731	25.6485	56.2733	68.5862	36.772
PRIMA1	140.767	189.155	621.658	34.1908	35.5047	30.917	151.206	47.5128	47.6161
ADH4	9.93507	14.2535	201.056	10.032	9.52961	11.7248	121.509	8.81886	14.4151
LEMD1	44.4601	228.38	354.403	29.5556	33.2505	28.184	126.037	16.2046	26.1292
TAS2R8	19.1537	29.5005	168.158	7.04017	13.2556	7.06606	14.6065	13.0279	5.37923
EPPK1	15.2722	70.887	65.0995	313.303	11.1925	25.3096	10.9068	167.349	49.1008
FXYD6	51.732	213.168	319.304	912.008	66.6916	42.5973	93.3724	481.76	505.595
CYP2J2	31.4529	100.408	36.8017	160.084	13.0323	13.1001	66.0123	91.7612	54.5347
SNX7	56.6401	103.604	41.6862	318.053	33.9395	22.5447	114.856	176.153	144.512
SPAG17	43.2234	139.586	125.23	243.921	25.014	36.9005	57.6389	74.1522	29.3741
PDE4B	166.819	404.31	701.25	2039.68	226.465	353.808	73.3869	1246.69	1662.01
NAALAD2	12.3506	35.8685	33.3077	82.769	8.22699	14.9841	48.1789	43.4705	43.4825
GPRASP1	231.344	209.567	390.941	1286.49	139.056	191.946	206.816	919.253	401.378
C10orf35	79.9505	30.0001	150.141	315.644	34.2211	36.9622	142.322	242.087	164.217
OPTN	226.536	452.303	228.44	1268.36	182.331	206.17	340.549	991.446	463.914
GPRASP2	231.045	239.317	290.15	1348.98	209.064	280.209	81.7811	1140.75	419.091
ANKRD6	221.016	161.542	64.4439	826.662	149.391	185.256	91.7079	694.176	433.337
PFN2	116.133	408.667	262.369	867.114	91.1915	92.5385	387.95	692.22	205.549
IL15	60.6313	89.1297	142.866	334.034	37.7315	66.4293	53.1731	244.362	164.839
KLF5	75.4183	204.159	158.623	353.351	44.5054	45.5479	68.5589	217.318	148.886
PLCL2	312.515	374.733	521.563	1415.12	260.842	285.453	149.436	1021.62	661.444
TJP2	433.471	609.768	292.614	1954.39	473.964	587.315	475.714	1654.04	437.611
KLHL3	149.424	73.2114	95.7296	493.737	91.4577	122.057	145.612	389.831	303.126
LRBA	895.017	764.43	443.324	4429.28	1200.97	1540.48	855.219	3574.89	2176.03
ABCC6	25.823	52.1308	23.4834	60.6619	24.263	8.71767	24.7961	23.6399	15.3905
ENPP4	176.229	296.541	216.735	1007.77	304.678	324.756	113.448	802.511	479.175
UBL3	362.695	312.82	506.211	2132.53	634.975	848.449	196.605	1559.61	1582.31
PSIP1	839.096	2385.36	1903.65	5346.62	1944.52	2042.11	823.678	4496.3	3970.09
ZNF295	334.865	488.089	553.348	1598.12	507.352	635.471	317.662	1387.67	1466.99
FBXO21	315.344	602.14	460.794	1304.84	360.125	562.961	499.291	1057.65	978.414
TSPYL1	1819.41	2668.77	2021.08	7955.5	2852.98	3170.21	2879.8	7346.3	5932.93
EEF1A1	1533.29	2707.06	2063.09	5705.5	1980.54	2210.67	1730.72	5254.43	4927.57
TAOK3	3293.76	2970.75	2537.32	9054.52	3484.68	3968.17	1902.21	8926.3	6792.76
ZNF12	386.979	502.377	348.164	927.59	329.637	481.471	317.787	848.401	791.55
LRRC33	494.568	33.9278	52.7433	167.95	1011.35	704.564	62.1276	173.315	159.073
CTSA	2877.08	719.49	925.464	666.165	4259.75	4227.6	711.956	714.781	644.043
PFN1	1604.64	910.226	1068.53	287.267	2952.13	2015.72	1203.82	374.163	441.126
PLP2	2818.27	1038.91	1135.39	1168.73	6168.68	5545.14	459.268	1110.94	2781.7
CD99	3427.77	1469.39	2162.98	1719.54	7934.71	7309.64	1267.7	1820.55	4263.86
DAD1	4856.04	2926.76	926.112	1944.61	7427.59	6292.9	1125.74	2302.36	1674.85
UCK2	551.991	280.603	683.897	389.839	1275.52	1022.97	229.206	488.496	345.775
FUT4	634.352	269.116	397.111	286.128	1009.93	835.636	142.754	272.184	244.736
MSN	3088.82	1774.49	2020.39	2552.84	6860.51	5079.42	1332.43	2864.84	2213.23
HAT1	1863.47	1676.46	1410.07	1883.18	4067.82	3068.95	662.037	1916.61	1328.1
ADK	589.916	723.329	610.457	407.937	1282.62	1011.09	497.978	405.122	416.027
C19orf70	1085.21	516.087	602.898	457.399	1610.26	909.67	973.995	589.016	598.155
HSPC152	3971.35	1853.34	1772.4	2765.96	6718.43	4679.24	2438.6	2794.12	2499.59
FUCA2	546.269	650.346	782.59	388.5	1117.06	718.437	348.379	331.3	228.207
CD63	6733.63	2880.81	2290.86	2010.2	6801.15	5550.89	2160.26	2243.77	2074.12
CDC123	2879.31	1712.51	1935.62	2646.14	6242.48	5461.33	1633.57	2749.54	2208.15
MRPL18	1554.85	1093.52	1133.74	1322.72	3304.46	2929.03	1456.76	1299.99	1084.7
GLOD4	1597.87	621.903	768.307	1087.82	2359.15	1727.25	773.294	1010.07	781.498
NIT2	3254.23	1255.88	1766.06	1836.88	4613.95	4266.75	1097.67	1940.82	1591.94
SRP54	1285.31	557.013	479.125	907.329	1936.15	1855.83	576.704	892.059	574.809
PRDX5	4200.6	1807.94	1851.29	2133.71	5699.71	3974.75	1845.47	2333.6	4057.49
COX6A1	2168.06	1302.81	1596.9	1449.56	3956.08	2649.29	2047.34	1794.1	2121.78
FAM62B	1206.27	624.548	752.91	682.633	1860.84	1778.73	386.474	767.282	826.621
MRPL27	1223.7	797.234	727.043	468.029	1696.56	1444.26	1284.09	491.783	730.835
PSMB5	2025.77	1525.94	964.125	1527.62	3574.04	2456.78	1918.7	1741.63	1244.46
MAMDC2	1945.22	182.715	249.081	43.1624	3051.61	3432.5	214.168	81.2131	53.3036
SUCNR1	589.186	165.94	865.533	41.0633	1470.62	1816.1	127.602	55.4959	213.795
PTH2R	451.786	106.054	150.565	30.6638	792.47	729.007	163.333	40.8326	25.9051
C3AR1	605.024	48.3025	213.671	42.1329	911.257	770.842	38.244	33.1028	66.6246
AGR2	54.0508	32.7536	55.9309	8.83997	208.958	1474.48	36.3249	14.7491	64.771
HIST1H3D	1155.6	199.825	48.8436	89.9357	1554.89	1984.72	204.262	127.737	105.231
IGSF10	727.671	265.527	202.662	182.256	803.691	1351.72	83.6527	171.165	186.37
LPXN	2922.41	386.432	1212.12	522.463	4238.66	5942.04	731.523	550.98	1022.68
CD33	783.396	326.375	467.874	395.204	1627.06	1978.37	25.3206	392.2	623.845
CFP	1012.19	73.9803	187.277	224.415	1253.29	1599.59	175.511	253.922	268.77
PARP8	593.053	374.78	476.832	229.237	1048.21	1381.09	219.64	164.483	123.514
IL1RAP	237.465	86.8223	198.886	91.3268	616.481	597.496	88.0223	99.3867	195.666
RHOB	286.827	55.781	90.9957	69.2493	234.238	340.417	59.5682	62.2875	24.5103
FLJ14213	211.623	242.924	135.318	285.096	1305.22	1440.8	108.594	256.325	476.1
ZNF185	967.243	543.772	1040.81	620.93	2226.69	2643.42	237.639	536.036	456.217
OBFC2A	480.875	117.859	213.052	240.271	710.794	951.86	116.573	209.514	277.536
C12orf5	335.714	144.807	82.7691	170.116	467.202	632.816	79.3673	169.182	314.559
RNASET2	6243.72	1597.54	3841.78	3136.87	7761.2	10273.1	1663.19	2674.23	8388.87
ZFC3H1	1897.81	616.216	480.591	1347.95	2859.34	3347.35	437.869	1352.35	1039.33
DSE	739.483	431.076	591.785	832.079	1093.79	1610.2	220.541	664.638	506.358
RCBTB1	863.076	495.303	389.003	1571.18	1715.47	2490.09	346.133	1312.18	1211.78
CTSC	712.031	269.905	465.748	329.609	1133.49	1206.27	205.904	312.78	314.186
MORC3	1184.78	374.698	487.982	1505.57	2211.32	2554.43	382.109	1233.82	1403.43
GPR174	100.071	165.381	106.358	44.3464	155.759	220.028	91.9969	47.5781	80.5677
CCDC76	632.782	357.674	337.862	909.404	1263.29	1646	219.391	944.609	685.821
ZFP36	2160.77	1000.39	1748.4	1122.85	1625.31	3335.87	417.108	779.96	1302.69
MEF2A	537.026	169.934	486.995	212.566	547.337	832.978	180.842	229.419	651.992
KIAA0907	3094.46	785.613	830.55	3424.66	4119.72	5291.64	677.908	3316.79	1997.18
SCO1	299.93	214.5	261.656	307.047	522.308	629.435	154.315	318.501	238.106
C1orf71	1132.24	499.863	239.132	675.993	1139.69	1587.58	267.036	703.045	817.149
PFKP	3001.78	1245.59	912.682	1504.77	5251.36	4336.59	979.405	1562.18	1037.33
DBI	6945.78	1663.53	3975.85	2559.9	7344.26	8134.68	959.81	2579.65	3475.95
FLJ39639	466.503	208.375	131.474	179.143	230.735	474.637	207.545	163.742	198.98
ARL13B	164.116	101.528	206.315	125.56	278.354	338.758	74.0111	113.507	117.603
LAMP2	769.627	344.88	464.97	949.929	1246.67	1538.97	216.135	809.9	730.996
ORMDL2	793.251	434.38	747.511	420.822	1338.97	1429.94	280.285	442.437	459.937
NP	2299.84	1754.39	1407.65	1161.61	3278.46	3548.68	1393.55	1063.85	910.126
CTNND1	489.81	260.971	245.108	363.443	840.923	966.042	224.388	373.851	296.927
RNF44	3212.27	896.041	598.538	2374.76	2973.86	3989.33	887.697	2142.83	1661.02
TMEM49	2401.13	959.744	1209.84	1996.45	2963.21	4080.43	694.231	1969.31	2122.76
UBASH3B	188.568	187.415	292.944	244.261	499.338	643.239	140.915	237.138	254.602
ABHD3	661.914	421.249	730.644	503.243	987.634	1240.14	233.272	541.145	761.491
IFI44	969.491	437.642	540.814	1235.16	1484.81	2286.57	425.64	1123.21	1162.6
NUDCD1	281.193	393.368	348.793	536.076	725.587	839.993	186.411	555.251	363.503
GPN3	1492.39	1168.93	1530.01	1257.43	2601.02	3142.34	895.377	1176.08	1278.06
C18orf32	1048.15	488.184	388.425	1073.97	1367.71	1747.44	351.373	1037.76	1237.27
SNRPD3	5153.69	1821.66	2690.29	2706.45	8402.15	7920.96	4398.9	3088.1	3398.13
MOBKL1B	834.564	826.726	603.192	563.626	1399.26	1523.88	375.893	624.285	714.896
CD47	1950.59	1155.8	1324.3	1639.18	2976.31	3716.46	1004.24	1635.18	2452.41
NUDT5	2635.1	1768.38	2248.73	1571.59	3803.35	4062.83	1396.28	1620.75	1672.51
PTPLAD2	3089.13	2572.16	1979.2	3143.91	5221.72	5932.96	1108.64	2886.91	2659.88
TFB2M	1609.07	1024.4	643.27	1551.6	2329.28	2896.17	1018.61	1740.72	1299.67
UBL5	2796.57	858.164	902.178	1341.26	3149.39	3463.89	1794.88	1565.03	1312.64
RAP2C	1252.09	585.237	404.379	1483.44	1998.22	2314.41	465.965	1402.6	1642.69
AKAP11	570.992	427.393	478.869	1120.52	1196.65	1574.49	325.69	1027.28	1021
TBK1	730.536	479.865	471.103	695.532	1343.41	1393.08	429.737	590.368	371.023
APOC1	444.717	2227.6	819.286	9.26962	52.8578	8.83515	7722.88	40.9259	10.3519
HBB	23632.7	43942.8	20850.7	69.5574	167.957	405.62	49166.3	184.749	25.1459
HBQ1	83.4065	373.283	91.4242	4.8976	3.92459	3.0772	1128.48	5.28996	3.92374
PPP1R14A	102.697	92.4263	75.7785	16.4672	44.3094	32.5288	1675.33	31.6213	23.5913
ANK1	210.539	1326.13	221.371	36.927	51.1567	40.4556	5209.08	80.4698	46.4113
KCNH2	171.89	773.553	189.104	7.51654	31.8551	10.1935	1501.22	54.5608	9.81628
ERAF	740.784	908.979	620.421	37.9538	30.4865	57.0252	6296.36	75.4927	34.6495
NMU	29.224	1089.05	210.484	31.347	26.1605	8.971	1655.5	27.0749	24.7265
ST6GALNAC1	87.7806	220.601	262.885	6.53841	42.9683	100.786	881.843	12.8362	4.34162
ADD2	142.842	451.973	46.8352	31.202	44.688	30.7379	1491.07	23.2161	30.5911
HBD	11422.2	13700.1	1618.86	214.67	517.254	220.221	25128.4	877.436	81.2199
GRTP1	21.8467	308.678	179.132	6.92776	10.1356	6.09777	581.701	18.0388	3.3722
HBG1	3913.1	2017.92	2123.64	165.782	64.0534	25.4059	5361.42	92.0905	33.6685
RBPMS2	232.569	696.894	218.935	22.2407	153.723	92.7082	1693.67	52.4126	17.4336
CA1	906.081	4184.88	1341.48	65.7126	126.673	89.9363	5516.05	75.8455	56.6787
SELENBP1	281.938	729.996	248.468	18.3069	16.6203	17.966	1287.8	25.8424	22.7627
TMEM56	20.9986	118.965	106.086	7.68408	8.33259	4.69479	444.842	15.5916	12.3509
AKR1C1	382.756	1916.33	1000.68	503.916	180.412	259.127	9996.46	507.373	259.404
NPW	29.5346	53.9413	129.084	9.47804	59.6589	28.8058	454.535	24.7509	4.41723
NECAB1	10.275	33.6261	119.155	17.3852	2.47578	5.0853	228.426	6.16888	12.4126
KEL	539.68	731.177	389.866	45.4223	58.1752	56.8526	2013.63	55.4829	31.8726
XK	230.984	872.814	175.561	61.4393	73.0074	39.0987	1834.37	225.206	20.5133
PKLR	20.6945	107.6	57.521	12.5097	10.5726	8.04838	344.544	8.85192	14.3544
C4A	155.795	1177.15	833.031	71.2213	95.0346	70.3824	2187.55	83.63	77.7742
EPB42	236.944	729.205	61.0771	29.7345	23.1454	18.3276	830.58	21.9254	24.799
RNF182	23.0732	270.704	227.955	19.3991	20.7635	13.7781	482.424	22.5049	18.871
RYR3	411.473	573.862	478.299	165.313	59.4101	61.3418	2872.75	279.952	37.2002
UBASH3A	52.0564	114.876	53.1626	16.6574	10.4049	13.1933	516.398	14.1214	11.2331
FAM178B	82.8571	726.444	1074.79	36.2762	92.8286	44.2816	1398.39	79.3785	29.3316
GAD1	39.3684	251.361	73.4864	15.5408	17.901	19.1676	526.215	24.0278	9.51817
AKR1C2	291.758	929.504	713.064	196.609	103.847	92.9141	3620.81	237.509	123.989
CNRIP1	2379.01	5690.83	971.582	122.101	1320.62	208.856	5879.67	955.262	21.6482
HES6	480.601	156.655	63.1095	24.3228	223.033	174.663	999.589	18.9203	10.0037
APOE	80.434	387.098	126.631	22.6209	18.4156	18.6583	620.473	27.7117	15.3469
CDH1	34.8434	319.461	174.901	47.3286	10.8874	18.1174	631.188	45.1002	16.4689
HBG2	4153.32	2047.89	2446.13	239.918	96.547	67.7765	5454.09	126.489	78.18
TRIB2	272.27	409.472	145.159	18.3664	58.2482	34.4231	785.221	38.7243	466.262
TGM2	74.7587	82.398	81.8843	12.4961	15.9336	16.4425	285.885	10.803	10.419
UBXN10	72.5024	122.883	82.1527	30.6582	31.1765	26.7444	462.043	20.7189	19.8982
FAM65C	76.0857	832.499	97.6537	204.91	20.0784	25.2079	975.993	294.319	40.3267
CD36	750.94	674.702	350.736	17.8779	379.732	542.512	1562.21	139.875	27.4364
TUBB2A	938.155	769.602	363.572	87.5115	605.922	480.663	2282.06	80.4376	65.9542
ITGA2B	247.527	1491.12	328.841	70.3173	132.022	69.0111	1756.44	185.438	17.5322
CDC42BPA	56.682	624.167	396.833	433.239	39.9932	31.3885	1642.31	399.879	338.623
IFNA1	36.7654	73.7612	94.3882	13.3145	16.4726	16.3634	222.848	21.2356	4.00818
CD14	76.9415	238.011	64.4912	23.9335	10.4773	13.4587	244.965	11.9324	20.5463
MARVELD2	129.941	251.555	73.1133	38.2303	49.606	58.5872	636.677	39.7914	31.0164
MYH10	117.413	1625.64	186.42	1090.05	80.0996	65.7191	2836.49	989.716	360.186
LDB1	966.314	785.601	291.72	128.871	298.593	277.323	3364.44	208.609	182.556
SCGB2A1	23.3948	56.3346	17.8847	8.93724	7.75373	11.5124	140.955	4.8333	15.3808
KLF1	879.961	1369.25	387.399	41.6053	144.04	87.3815	2009.93	228.474	47.3245
BLVRB	1873.83	3995.7	1198.93	601.055	993.476	878.784	10851.6	631.547	448.831
TST	4051.6	2640.26	888.946	687.519	2142.86	1696.49	14653.3	685.556	1572.26
FTHL17	55.027	185.719	408.452	31.4777	14.2615	27.9367	531.11	39.9301	26.4695
MAP7D2	63.6489	495.563	428.369	93.4078	40.9637	20.435	666.278	65.0089	30.6056
MYBL2	238.965	661.852	601.46	103.054	276.659	97.3981	1344.08	74.6868	87.0122
C10orf93	29.9456	81.0422	66.1752	13.7479	9.71903	12.7517	176.751	7.27608	7.87336
KRT14	96.7945	572.17	1815	28.8625	43.3019	32.498	1786.01	37.342	38.0809
GSTT1	37.9204	378.367	130.823	316.772	22.9643	24.3006	623.022	255.019	64.1682
LOC342918	155.995	489.9	234.908	58.446	34.0177	40.2055	746.876	60.9091	28.1116
CCND1	33.0148	143.602	40.9824	21.7364	22.038	21.6078	232.018	22.9073	8.03927
ANKRD9	1320.36	1473.86	330.507	313.66	255.723	188.959	3732.82	348.327	84.6847
CD40LG	60.3506	192.553	245.339	28.5477	26.2927	17.7281	335.205	48.88	21.6672
EHBP1L1	432.588	245.916	414.793	146.848	179.24	139.304	1171.28	144.477	233.337
FLG2	27.88	170.61	108.335	11.8177	13.2665	7.67166	217.23	30.9633	15.4007
C6orf218	36.3647	160.853	240.288	16.6066	21.5774	27.7181	276.402	14.7915	16.6781
CTTN	46.6548	277.738	409.43	49.9295	50.5593	25.2222	495.504	56.0801	57.3153
S100A9	464.06	417.491	1302.91	80.7344	38.9817	65.5005	1979.73	39.0324	75.09
GATA1	443.042	919.361	436.505	71.93	101.595	79.8479	1207.55	172.17	51.778
LOC100129410	22.8509	40.3812	65.0747	23.6827	8.88167	14.8939	260.124	9.63596	11.195
OR2M4	28.3967	51.9415	38.4505	15.3476	4.19537	12.8139	182.708	18.0586	5.07117
ISL2	9.88639	18.6462	57.3696	6.01927	8.23031	3.42145	109.409	6.11849	3.96551
PPAP2C	72.2781	46.892	175.006	11.1203	20.1742	23.7589	182.961	10.7151	48.471
CENPM	419.117	1004.37	973.41	195.065	620.243	256.987	2626.56	284.903	203.004
FAM132A	85.7293	53.3099	83.4181	9.05548	29.3079	14.9729	198.731	26.0342	18.3564
PMP22	129.839	517.781	508.812	77.4979	511.598	723.134	1031.56	85.0635	23.1077
ZNF321	76.7038	80.5332	160.25	51.7424	26.6	28.3411	416.856	68.7822	154.643
PNMT	344.112	274.345	122.659	69.0843	63.4037	65.3247	651.882	106.552	19.9118
PCSK1	34.3994	106.429	58.7773	12.4766	10.2	6.30284	117.948	28.2797	9.22357
LGR6	136.322	124.83	166.632	48.8603	53.8472	50.3381	541.013	71.4388	58.2776
COL18A1	227.073	212.33	73.3735	202.245	129.771	92.8922	1038.35	230.617	312.883
ATP1B2	60.8735	145.906	383.081	34.1675	32.9191	23.1762	346.464	38.5688	36.3384
KCNN2	48.5306	17.4878	148.173	15.7983	12.3469	16.0573	215.792	18.8743	42.9879
RETNLB	13.4665	32.1361	174.059	33.6094	24.538	13.1501	214.358	11.0007	5.38872
ZNF713	29.212	91.5679	87.7864	16.6015	16.2843	15.5734	227.883	27.1864	41.1412
TIMP4	39.7772	152.888	206.728	16.1653	23.7947	26.9605	246.697	19.4364	50.2295
SLC10A4	75.9422	104.169	90.1071	19.783	30.6818	28.8822	219.223	31.7692	36.9152
SLC26A1	106.479	178.75	235.994	14.0991	7.59801	15.917	286.465	11.6514	29.2065
RARRES1	13.1206	48.5575	110.553	8.32556	9.2334	5.84272	118.466	14.2862	9.21153
MUC1	759.464	1210.98	1081	196.19	260.518	159.727	2368.23	205.15	134.265
LOC644993	132.272	98.35	92.9699	38.9146	74.9829	53.8372	260.312	69.5855	70.0639
SNORD8	7.47572	15.3984	70.0186	16.4949	14.4149	19.1359	317.157	35.0888	2.45099
SLC22A23	46.3897	201.209	127.196	34.2951	21.5078	24.1128	296.99	49.0073	28.4379
MYH6	36.586	80.0065	271.028	27.7404	26.1863	26.0093	264.511	14.3669	19.6056
PC	61.6712	74.9332	129.495	14.917	21.8385	16.1104	207.257	22.8108	85.9096
FJX1	45.7681	140.495	232.33	44.7173	11.4522	21.4698	281.026	67.8236	29.4867
MYH2	26.7798	210.676	234.329	22.198	23.6471	20.2467	198.865	25.5702	6.36486
ACTA1	15.0689	228.047	479.339	16.6976	19.8571	29.8786	494.379	25.7007	40.7766
FAM83D	192.376	672.05	430.196	143.433	250.248	104.968	1383.3	159.305	126.334
HDAC7	1264.11	822.031	645.341	489.279	325.684	279.768	3684.08	590.053	953.205
PRB4	41.5371	198.146	70.3397	21.4831	20.1213	28.8659	220.036	14.4131	17.493
UCA1	567.18	1062.07	655.376	86.2413	85.6849	109.939	1055.93	74.6885	42.6572
RYR1	40.1018	255.857	423.631	24.419	31.3218	20.1315	282.957	30.0169	14.6234
GNG8	55.9303	15.9881	30.1337	3.44686	13.0192	22.2572	149.106	6.77661	6.76664
NUP62CL	21.8317	194.27	120.638	66.7909	10.7248	4.87477	194.589	71.2287	58.6802
MAL	143.075	280.506	323.337	235.409	43.1007	58.7708	761.208	273.798	113.299
LOC282992	15.6895	90.3436	174.475	12.7153	5.32827	11.3122	112.895	29.3748	14.9871
LOC728320	39.9034	180.376	278.579	5.51437	6.95204	4.60961	577.601	6.44477	5.09855
LTF	39.9034	180.376	278.579	5.51437	6.95204	4.60961	577.601	6.44477	5.09855
SEC14L2	36.9118	177.036	153.26	10.9388	20.6374	15.9999	214.797	9.70859	14.1923
YBX2	120.988	254.631	382.31	53.2987	85.2162	63.5749	634.272	77.4158	78.5133
DARC	84.1793	106.924	98.1988	23.1075	11.6452	9.72066	225.17	35.4981	27.9909
KRT27	27.0869	12.6609	242.855	35.6115	20.6057	30.2659	275.759	47.1654	31.8662
C9orf116	39.849	88.7001	231.87	21.8986	17.5451	13.1911	267.111	18.4948	19.045
NFIX	78.1288	173.532	219.261	40.6568	50.804	35.1319	427.525	44.8685	19.9679
RASIP1	15.1008	50.0387	111	23.9899	5.85359	7.33951	113.143	20.9009	13.5356
IQSEC3	27.7927	64.8364	138.958	10.6778	6.02576	8.00923	167.647	20.7814	6.56806
CNTN6	46.3774	161.335	175.953	12.6223	28.5967	23.6008	188.175	29.8823	7.09183
TFR2	584.463	1513.27	423.044	248.739	363.521	198.794	2112.99	504.323	133.375
SH2D5	73.0533	197.302	533.727	29.5735	41.1776	43.0158	363.158	34.5583	24.0654
SALL1	8.63427	67.824	66.9896	10.9233	8.4882	8.32178	89.6478	17.2363	7.02338
MYL4	710.179	796.528	545.949	90.1494	138.165	123.427	1560.24	217.641	118.481
LOC730909	95.8573	232.653	227.65	49.1077	43.1582	54.0373	416.511	43.051	36.182
TAF3	442.454	556.342	647.425	177.361	93.2883	108.454	1588.73	241.288	331.812
HIST1H1B	126.164	273.824	223.885	29.0228	80.1915	134.254	511.517	21.4027	50.7136
CCNE1	711.142	1414.69	1252.82	228.389	865.164	443.617	3342.95	316.018	252.212
CAMP	42.9502	414.153	359.729	14.0727	24.6542	35.0442	719.328	33.3323	14.5285
SRD5A2L2	21.5846	68.7805	64.0087	2.3566	9.18388	9.89395	82.8015	7.68578	11.2792
TECTA	46.7527	84.2335	171.624	34.7434	17.7463	21.7173	205.438	28.5367	13.6568
PP12708	54.2432	36.8816	113.756	7.16663	6.55825	22.4913	107.374	19.4311	20.3267
ADAMTS3	277.643	346.685	192.855	56.6201	411.114	268.089	670.733	60.9315	43.2721
WWC1	32.8064	54.4511	41.3955	35.0622	19.8281	11.1695	157.649	39.9702	17.1135
RECQL4	629.158	1555.04	1192.21	134.133	463.163	247.372	1981.95	172.207	151.494
PIF1	83.6798	365.653	350.337	64.2861	101.744	54.6498	851.249	68.6831	84.4825
CACNG1	48.0003	37.6337	57.7658	32.0953	20.0451	14.6777	163.581	12.9617	24.4725
UTP20	718.921	1052.16	1142.95	198.646	319.49	280.459	2268.35	234.61	228.412
SEC14L4	87.3583	188.954	462.097	45.5903	36.2868	30.0585	375.892	36.625	55.6111
LOC388796	28.4052	91.6699	179.852	36.3468	40.3563	33.0836	456.278	34.3272	53.4075
DAZ1	16.8962	14.2587	101.101	3.09095	28.1062	8.04093	57.331	3.40126	2.00859
DAZ2	16.8962	14.2587	101.101	3.09095	28.1062	8.04093	57.331	3.40126	2.00859
DAZ4	16.8962	14.2587	101.101	3.09095	28.1062	8.04093	57.331	3.40126	2.00859
NRSN1	65.1417	187.746	222.209	18.1875	23.6149	25.0218	290.046	51.7269	19.7464
TMC7	74.0415	150.865	367.924	28.3026	19.4082	31.3508	273.61	17.9063	57.1028
L1CAM	38.8538	92.3012	233.67	14.1482	8.49907	17.1144	159.846	16.4981	9.85791
CDH16	40.6165	94.1133	100.609	4.4414	11.0814	6.42165	128.733	18.1221	18.9917
FAM171A1	325.896	634.097	415.037	136.626	618.643	812.506	1536.77	190.619	70.8156
CYP27C1	55.244	97.1322	141.483	23.0971	26.6412	17.7909	251.974	35.575	12.8187
GOLGA2L1	216.982	131.997	331.03	57.7118	76.8361	55.4829	436.073	45.6904	52.8229
HLF	11.5358	146.694	290.655	4614.5	25.4059	186.964	100.16	2435.02	852.728
NAP1L3	53.2767	541.324	446.633	3223.36	51.4709	161.389	271.925	2969.38	1481.61
EVI1	41.586	374.499	194.599	3676.71	30.6694	64.8844	496.503	2546.8	325.043
PLS3	186.872	459.145	251.546	2325.09	124.917	154.983	142.279	1882.49	680.049
TMEM200A	98.4813	84.1004	113.452	3235.49	114.682	194.069	160.569	2354.76	8505.44
BEX5	101.165	883.039	600.545	3565.76	83.7869	153.631	293.893	2645.05	689.198
PBX1	37.2148	1010.61	102.165	901.829	19.8053	40.9583	602.305	1151.36	439.034
PCDH9	162.117	827.624	242.055	3418.74	61.617	253.158	478.494	2905.81	722.03
BEND4	53.5259	383.249	364.716	1316.23	59.6859	43.7618	236.328	1316.49	956.927
MLLT3	113.291	688.016	431.159	3124.64	92.2931	186.859	560.034	2541.79	833.142
NKAIN2	52.2415	135.766	206.214	900.7	16.6274	26.3102	68.0756	736.137	883.483
CHRDL1	42.0745	208.084	530.716	2096.61	24.7787	29.5822	135.903	1552.76	2535.77
VIP	39.6492	120.572	152.054	329.321	10.544	36.3411	82.1688	294.533	15.0608
EFHA2	33.9032	108.413	94.5896	494.915	85.414	112.255	186.263	555.803	295.162
PLOD2	23.6488	464.29	125.193	687.756	21.7095	20.0565	501.111	650.649	191.132
SH3BP4	109.695	239.366	423.028	1240.83	106.99	145.947	60.3822	1121.66	1087.65
ROBO1	33.526	138.421	180.595	1044.52	16.4034	22.3536	203.542	750.92	822.465
MYCT1	60.7428	275.828	147.257	844.991	26.519	46.5808	210.496	768.825	51.4378
CLGN	70.8126	333.215	896.994	1203.6	177.684	84.8378	231.678	1099.36	581.662
GPR126	232.279	385.273	216.489	2221.63	195.999	638.499	64.2695	1570.34	998.453
ACOX2	14.1859	200.192	49.5343	618.647	15.5764	27.3839	144.834	453.44	193.338
BEX1	2235.84	1950.86	1536.26	8254.01	1946.99	1544.18	557.929	5799.28	903.425
PDZD2	31.1327	148.646	107.198	487.791	29.9694	38.3018	97.8853	464.008	79.2471
PROM1	229.86	1735.83	1967.85	9503.98	1249.98	1477.7	251.742	7860.6	9213.49
ATP9A	459.32	191.566	463.037	2667.8	376.879	461.33	46.5997	2116.74	2510.37
GATA3	88.8171	88.0115	112.249	619.844	16.1752	33.2611	192.241	439.974	145.362
ALDH1A1	44.5029	686.382	153.3	1631.38	98.2677	152.125	637.428	1119.18	148.593
BEX2	707.634	2048.35	1330.78	6764.64	500.416	538.497	1617.71	6566.05	5479.23
EREG	157.516	1873.63	2087.82	1984.91	322.22	109.615	545.229	1871.62	120.952
FHL2	120.83	1208.67	422.977	949.356	50.6144	49.6791	1119.97	1132.27	179.634
FSTL1	152.391	873.102	663.42	1759.81	132.373	125.623	379.07	1702.12	808.635
DPPA4	107.592	398.965	219.308	1179.32	125.211	105.24	231.332	1230.75	935.879
NUDT11	65.5346	468.368	450.702	931.704	50.3975	47.6873	204.797	953.938	555.458
HMGA2	61.1307	299.528	216.599	1382.89	26.0442	41.9143	324.625	1032.94	807.053
LRRN1	64.1144	83.3123	224.306	281.655	25.0508	45.4403	105.819	366.398	253.74
ELOVL7	87.1429	576.933	245.309	1219.35	96.4084	81.6979	178.618	1098.33	243.49
DLK1	51.691	387.102	318.773	1446.05	46.5482	129.897	283.983	866.233	110.593
C9orf125	24.631	453.142	149.715	561.704	35.0344	37.7824	818.675	674.684	30.0631
MPDZ	39.427	176.127	57.1463	536.399	33.2712	52.1017	93.6944	498.854	102.052
FAM19A2	27.2865	793.851	292.644	1481.99	28.485	74.9875	345.658	981.37	52.189
CRHBP	179.799	543.797	201.329	3570.88	177.83	373.797	238.342	2586.32	496.668
CALN1	64.8947	377.889	139.087	1142.49	42.2077	91.9425	159.178	894.422	333.6
LIMCH1	37.9015	94.733	158.387	700.248	17.6195	48.1481	156.328	499.279	27.723
NSUN7	26.9046	175.479	70.5049	552.185	30.1521	25.2934	111.546	366.902	331.02
PLAG1	74.4117	177.796	134.062	955.131	22.4457	74.0567	630.213	791.389	658.1
NRIP1	508.913	1613.19	906.078	10068	727.633	1054.37	562.288	9340.6	6474.39
ARMCX2	41.108	63.0439	308.707	1109.06	67.7144	89.5739	83.0198	657.524	491.352
TUSC1	156.099	1797.44	1110.41	2955.27	184.363	248.742	2352.78	2738.6	1721.3
FREM1	50.4637	383.816	51.9494	163.447	98.9701	56.6275	77.6458	257.39	17.6472
LRCH2	26.9132	86.9126	120.051	301.768	6.27955	25.8835	40.1913	199.853	75.5807
THRB	65.302	266.046	206.672	653.941	26.6425	38.4226	161.658	579.239	70.6449
CXorf57	40.8728	135.689	165.881	297.786	9.66487	6.22065	190.302	243.899	157.272
CYYR1	44.7737	226.952	216.742	1103.63	114.611	75.8279	243.157	819.4	475.236
FAM169A	46.087	306.264	129.7	747.723	41.7558	53.537	155.084	648.479	407.687
MFAP2	10.0891	65.3257	326.101	430.657	53.3162	24.4228	41.2174	383.158	225.823
RBPMS	138.704	133.07	51.803	1838.4	285.536	668.938	24.1211	1387.2	1901.61
TSPYL5	137.877	771.556	527.155	1740.89	83.6998	116.079	592.483	1634.29	929.486
IL12RB2	60.1841	353.212	288.763	671.67	21.9403	35.5806	303.142	601.345	285.58
HOPX	573.996	974.137	1594.28	10576.8	805.999	2235.21	115.811	8351.36	18011.2
MPPED2	26.845	116.879	80.3033	363.525	12.4441	25.8709	158.444	325.795	386.563
PLSCR4	78.9539	486.497	540.964	1662.98	45.221	56.6511	200.34	1203.71	553.214
NFIA	27.8786	479.497	207.475	573.077	14.4379	28.0064	1190.79	515.627	118.044
GOLM1	32.0206	247.573	174.737	312.645	33.7578	9.07911	142.489	304.029	64.6597
DSG2	35.9584	278.352	227.596	449.864	25.7862	18.5176	72.7572	347.293	184.595
EMCN	18.6084	115.505	108.053	461.092	11.155	23.7376	25.218	266.342	153.563
FRMD6	30.7418	214.622	45.938	311.903	50.8821	18.1277	199.153	233.087	38.0776
HOOK1	31.1269	317.924	202.315	505.358	12.483	17.8001	649.699	435.922	346.412
RNF150	58.6318	74.3533	368.511	595.661	34.2369	34.1804	49.3065	485.507	337.958
COL5A1	143.96	205.937	104.74	1137.75	50.0745	47.1191	228.66	828.263	682.016
TC2N	45.9589	121.864	93.8475	268.827	13.2308	19.7698	15.4984	233.704	26.6934
NR4A2	619.516	1021.01	867.85	5552.29	486.809	604.281	540.545	4087.93	1728.54
RIN2	97.9977	190.486	50.7157	558.685	78.8694	118.813	60.955	516.478	195.225
PTPRM	86.5148	93.7217	117.554	921.366	271.722	644.268	142.172	693.183	697.637
CDC14B	56.9573	285.786	223.396	764.594	29.8984	39.3133	402.358	611.62	329.425
C5orf23	790.578	2894.04	1670.72	15593.5	2617.34	4445.9	1121.24	13021.1	7027.12
TCTEX1D1	119.262	268.508	375.864	1169.94	325.785	499.179	27.5297	1159.42	1514.44
SETBP1	124.178	148.174	267.57	1246.73	28.0857	119.872	77.8279	833.73	1766.91
C3orf14	85.5156	417.737	293.427	679.274	96.1399	68.1329	87.0411	514.486	220.039
FNBP1L	194.945	868.768	376.057	1420.22	325.776	431.386	369.985	1611.78	1957.87
ADRA2A	76.6898	340.792	344.18	224.402	39.9536	27.3494	96.9204	459.946	99.1213
FCER1A	1342.44	4967.9	1557.94	927.628	349.438	411.442	1212.76	3817.93	81.4422
SLC16A14	49.169	208.3	591.341	961.019	43.7399	42.0115	158.23	773.506	2204.75
NAP1L2	44.679	56.0416	21.0862	346.99	17.925	14.943	135.33	228.654	152.154
TIAM2	51.123	60.357	75.4979	610.592	34.8326	48.0052	26.7974	370.098	173.652
GNAI1	252.745	491.001	350.914	3918.46	1124.12	2040.52	193.908	3716.07	3991.91
SYNGR3	116.617	344.035	214.182	282.323	12.4544	27.8229	233.873	394.896	123.728
VWDE	38.6535	156.421	163.328	324.222	40.0277	62.186	183.484	318.414	225.752
SCRN1	461.69	878.196	570.544	2744.27	745.478	567.41	456.597	2421.09	2066.02
SLC8A3	37.267	419.382	124.4	731.227	57.0832	121.315	187.306	616.923	405.648
SLC2A10	90.4432	110.327	46.3153	414.65	91.7568	63.5469	162.713	301.554	44.815
CHMP4C	61.0639	80.4293	293.884	520.435	30.1012	39.7972	126.166	418.896	146.098
HNRPLL	114.55	719.151	233.033	717.451	112.846	50.213	408.45	638.891	53.2575
BEND7	36.7174	125.729	171.839	412.996	20.217	33.5533	72.3553	330.354	88.5382
C10orf58	197.543	747.797	477.859	1277.14	118.767	141.348	715.008	1077.07	831.276
FOXO1	322.993	507.17	305.734	2640.29	225.297	391.212	742.411	1982.51	894.67
SESN3	78.0386	148.314	89.9152	205.134	24.9137	35.1609	120.62	246.162	58.4906
LAG3	38.9349	135.267	107.933	423.918	74.2203	115.838	55.2138	361.199	273.455
HFM1	23.999	106.019	22.8494	148.127	6.60452	7.43257	167.421	138.565	90.6282
MANSC1	70.886	319.122	195.343	1304.98	158.473	281.236	341.203	1109	596.315
NOG	143.403	288.72	653.772	996.575	210.341	283.034	104.293	1150.65	528.415
LOC100128259	115.791	188.811	352.106	508.631	121.122	150.944	60.0879	533.201	608.546
ZC3H12C	629.001	481.213	354.473	2952.03	624.832	956.896	96.2969	2495.55	1942.13
THSD7A	79.7862	224.372	344.622	337.162	73.7325	113.064	531.144	503.487	104.799
LDOC1	179.955	769.74	480.363	1862.7	223.322	292.506	291.294	1565.82	914.571
NFIB	27.0685	206.577	115.516	216.473	9.54314	23.3492	195.244	182.895	16.7971
FOXA3	27.6375	44.239	233.477	331.352	24.693	28.3609	51.1513	196.362	43.3258
FAM133A	46.2383	60.4037	74.7196	331.045	12.9995	42.9148	109.244	220.058	38.9758
TNIK	243.251	213.955	167.782	483.234	75.2875	54.786	657.261	517.257	339.829
SLC37A3	94.7275	122.981	193.721	587.28	70.9808	107.363	130.705	497.471	394.684
BAALC	165.984	683.151	688.831	2453.53	658.361	1008.4	156.698	2298.17	4834.4
SERPINE2	192.79	2204.74	885.011	1848.67	240.679	132.093	4287.83	1899.55	437.008
MCTP1	258.965	273.719	378.055	1706.42	324.872	348.6	145.27	1599.01	1769.35
PTK2	96.4736	311.6	299.069	590.793	31.6068	31.0958	245.371	472.617	199.807
PLCB4	43.3096	155.181	132.905	461.296	32.7834	53.0441	69.4905	358.116	333.323
PCSK5	40.3121	168.625	301.66	232.007	14.0911	19.6192	33.456	174.232	29.5153
RASGRP1	243.053	152.573	209.464	596.33	32.2465	54.6804	75.9267	373.519	290.036
INPP4B	225.708	145.749	156.497	934.057	220.66	219.435	120.986	795.309	446.277
H1F0	531.895	2117.79	1152.91	4193.95	740.071	867.193	2090.73	3981.96	1089.82
ARMC4	45.0332	116.46	33.712	174.362	7.72722	13.1777	22.0638	123.656	54.1588
EPB41L3	28.2772	98.2189	98.2597	284.397	27.3695	31.9855	31.0472	192.559	101.129
PRDM16	285.676	87.6154	41.5028	489.036	210.814	189.361	39.7918	413.764	187.424
NEFH	186.767	537.023	249.727	616.725	236.776	110.912	861.629	716.507	260.954
ADSSL1	71.813	41.5429	29.4859	137.559	45.9839	27.3654	16.235	145.22	34.3338
HEG1	92.771	144.638	196.08	324.496	20.0277	25.7158	60.329	257.791	117.347
RECK	219.753	125.237	108.222	870.999	265.827	287.56	81.9243	723.485	645.076
SALL2	141.89	506.248	612.66	1078.11	101.174	132.237	434.733	1015.92	626.526
LRP6	42.9194	125.014	123.673	330.75	66.5892	82.7967	139.423	331.015	222.662
SLC22A17	61.6429	355.013	239.937	252.006	18.005	50.3058	205.667	303.42	227.833
PEAR1	99.0195	600.928	435.35	864.314	87.9066	135.759	936.436	792.542	426.249
EGR3	223.864	401.755	373.309	613.482	739.842	407.341	147.257	954.812	211.819
F2R	57.0379	220.979	191.491	473.404	55.8886	84.6959	154.858	437.581	170.35
JAM2	57.76	374.776	265.649	671.664	27.4705	88.1631	187.861	509.293	646.839
SERPINI1	215.989	408.678	245.51	1640.07	222.395	323.157	277.514	1322.06	1283.99
TMEM163	416.131	488.252	179.472	1704.49	447.496	599.665	124.997	1379.98	378.674
SPP1	97.1174	208.214	303.126	1226.5	71.4432	245.329	318.579	1199.07	482.641
FGD5	61.0159	330.444	294.958	498.293	29.794	44.8588	257.253	399.218	176.191
ARMCX1	897.006	1183.18	1601.24	5698.05	1501.51	1639.19	897.415	5372.89	3387.14
CLDN10	94.2274	554.084	959.61	768.656	64.3551	69.0647	245.596	722.301	605.095
MLF1	41.9553	112.674	65.1757	399.712	39.6058	38.6374	191.16	319.257	114.857
SLAIN1	115.272	288.007	430.097	648.963	145.671	175.228	170.935	667.853	574.676
C1orf21	89.6462	365.884	286.908	848.66	84.1647	94.0676	310.404	692.568	329.634
SLC25A27	21.4372	107.375	160.754	156.75	21.3454	18.7548	100.002	159.171	83.1755
RAPGEF2	455.077	1312.07	808.652	3652.55	384.898	483.228	2049.91	3257.17	1266.35
LOC100129865	49.3384	148.266	161.666	169.501	24.334	36.7022	191.986	222.668	157.634
NLGN1	29.2935	29.2137	99.9423	93.1821	17.4632	19.1666	178.394	106.04	28.4445
ABCB1	92.6598	192.608	268.511	1062.13	370.381	468.604	92.571	746.002	577.22
AASS	85.892	54.7739	164.06	242.555	40.4851	45.6618	58.3444	192.076	143.18
JAKMIP2	98.4205	653.923	249.335	863.231	98.9356	99.6395	193.659	814.747	1170.85
ZNF462	71.6213	378.486	294.702	439.739	37.9963	65.8692	443.194	455.359	321.763
SLITRK5	25.2035	50.6053	101.818	248.911	27.328	30.9659	56.3942	262.897	188.892
RGS18	1032.16	712.533	262.471	303.826	1289.34	1302.68	170.797	611.788	61.4397
CLU	342.656	488.578	338.549	594.724	418.584	357.656	246.42	578.629	18.3276
WT1	354.451	156.864	81.1596	29.8145	343.299	378.07	60.2479	54.9565	8.62824
GMPR	613.972	1218.26	419.167	456.31	607.96	311.036	1939.46	787.368	46.0052
ZBTB16	1875.08	2076.03	871.396	1206.68	1689.86	930.555	1326.68	2321.33	213.688
GAS2L1	315.991	535.596	102.81	76.9409	198.42	171.77	492.862	160.472	21.6813
PDLIM1	13259.6	7156.96	1981.36	2348.35	12690.7	11901.9	7564.41	3309.42	797.816
MGST1	1573.82	1244.43	2323.68	985.471	3469.96	2850.56	417.027	879.224	241.001
CA2	1009.37	1053.08	202.852	456.108	410.793	241.103	677.688	647.646	79.6157
MARCH11	81.7152	204.779	392.082	52.2681	43.2131	38.3009	72.0327	47.7438	13.9358
SVOPL	239.507	371.999	314.272	234.076	400.751	201.512	383.296	234.803	62.6746
C2orf88	189.288	760.684	531.66	217.967	71.0334	83.2574	376.652	345.758	37.541
KIF4A	205.921	888.596	523.107	148.405	330.424	148.468	472.922	125.911	54.4395
SCG5	171.57	161.168	124.094	103.031	92.6407	70.3495	77.7222	89.0964	11.6308
LOC348751	103.826	198.347	237.035	128.447	141.604	184.216	56.0564	99.5994	16.0728
CD151	264.373	477.551	551.541	147.41	191.048	172.862	612.964	100.461	46.9156
STEAP3	143.961	278.442	215.688	47.5007	172.09	150.195	269.22	74.5304	21.2933
ZNF804A	522.881	378.208	347.833	480.576	573.072	832.263	215.869	449.156	83.9971
CENPV	436.281	1054.76	343.05	485.53	629.975	525.848	1210.37	559.024	133.56
SERPINB11	71.1703	137.359	103.844	41.4389	37.0788	39.1614	82.3051	34.0052	17.0394
KRTCAP3	105.567	63.9406	129.007	119.11	72.5353	68.1923	195.715	114.788	21.1929
GRB10	2025.41	2111.89	1155.48	778.609	1456.03	1427.63	2293.02	932.121	304.201
PLXDC2	263.664	502.47	291.202	300.132	229.631	220.639	264.63	344.537	64.2138
STAT4	502.649	642.638	503.966	539.245	515.754	539.427	478.287	466.45	129.81
PIP5K1B	538.933	1109.55	375.407	1040.52	868.449	688.012	1100.52	1023.86	214.885

## Sheet: TableS6
TableS6. Cell type abundance by patient (GSE37642)
Mixture	AML_blast	CMP	GMP	HSC	LPC	LSC	MEP	MPP	RApos	P-value	Correlation	RMSE
GSM923596	0.198799	0.0953803	0.215459	0.241163	0	0.0279147	0.163728	0	0.0575556	0	0.812318	0.583462
GSM923597	0.125582	0.0693039	0.171873	0.176846	0	0.178679	0.144063	0	0.133653	0	0.796934	0.61847
GSM923598	0.137797	0.118543	0.262927	0.195913	0	0.0425793	0.130072	0	0.112169	0	0.814087	0.583188
GSM923599	0.169759	0.253231	0.0312153	0.20035	0.15358	0.15951	0	0	0.0323544	0	0.618677	0.787376
GSM923600	0.00485451	0.0122971	0.317189	0.000788137	0.000178793	0.223618	0	0	0.441074	0	0.521866	0.853349
GSM923601	0.264063	0.064451	0.071461	0.20197	0.138726	0	0.177849	0	0.0814798	0	0.734769	0.677227
GSM923602	0.037962	0.092154	0.0273601	0.322035	0	0.217586	0.294762	0	0.0081406	0	0.627584	0.782558
GSM923603	0.0819034	0.0594901	0.421095	0.231902	0.187664	0.0134003	0.00454524	0	0	0	0.566614	0.829304
GSM923604	0.076436	0.0500188	0.146733	0	0.00408407	0.162883	0.161417	0	0.398428	0	0.498918	0.872455
GSM923605	0.042785	0.21559	0	0.268381	0.232852	0.214689	0	0	0.0257034	0	0.493888	0.871958
GSM923606	0.238275	0.113372	0.0824719	0.297871	0	0.000178829	0.113834	0	0.153998	0	0.727739	0.686205
GSM923607	0.121889	0.132915	0.30648	0.0776801	0	0.112935	0.124017	0	0.124085	0	0.751392	0.660128
GSM923608	0.221301	0.0580781	0.180569	0.353863	0	0	0.186189	0	0	0	0.716237	0.697569
GSM923609	0.0560127	0.243032	0.10679	0.372638	0	0.0250724	0.196456	0	0	0	0.731218	0.687351
GSM923610	0.149679	0.243421	0.086074	0.271234	0.0959686	0.102191	0	0	0.0514324	0	0.611164	0.791867
GSM923611	0.273547	0.267927	0.18442	0.274106	0	0	0	0	0	0	0.779703	0.627701
GSM923612	0.150647	0.322733	0	0.3652	0.074885	0	0.0163786	0	0.0701572	0	0.703722	0.709242
GSM923613	0.31894	0.308714	0.0206217	0.276862	0	0	0.0541984	0	0.0206635	0	0.727162	0.704393
GSM923614	0.149409	0.384816	0	0.287101	0	0	0	0	0.178673	0	0.762178	0.6461
GSM923615	0	0.312587	0.0297969	0.319093	0	0.137853	0.18469	0	0.0159794	0	0.754599	0.658335
GSM923616	0.132863	0.179484	0.0843523	0.361629	0	0	0.241673	0	0	0	0.685147	0.745172
GSM923617	0.173903	0.0570613	0.197146	0.193175	0	0.249441	0.04776	0	0.0815142	0	0.469638	0.893144
GSM923618	0.0932781	0.203547	0.29716	0.346833	0.0274509	0.0127471	0	0	0.018983	0	0.777299	0.633271
GSM923619	0.0872832	0.151118	0.308123	0.315669	0.0532614	0	0.0328682	0	0.0516768	0	0.776699	0.636756
GSM923620	0.077462	0.128213	0.37639	0.342751	0.0751842	0	0	0	0	0	0.706159	0.707592
GSM923621	0.178688	0.0235508	0.406293	0.212794	0.0974457	0	0.0812283	0	0	0	0.823708	0.572075
GSM923622	0.134704	0.145679	0.347702	0.222642	0.149272	0	0	0	0	0	0.745432	0.665833
GSM923623	0.118214	0.281829	0.192851	0.283306	0	0.063355	0	0	0.060446	0	0.775914	0.631038
GSM923624	0	0.104237	0.311728	0.113076	0.187182	0.063447	0	0	0.220329	0	0.637004	0.770813
GSM923625	0.16658	0.260173	0.20185	0.291893	0	0.0290585	0	0	0.0504454	0	0.71787	0.695535
GSM923626	0.123321	0.306946	0.164696	0.23704	0	0.0994965	0	0	0.0685001	0	0.703566	0.711355
GSM923627	0	0.0561965	0.221902	0	0.343808	0	0.0336994	0.344395	0	0	0.471067	0.883314
GSM923628	0.167467	0.259759	0	0.160479	0.0521405	0.169722	0	0	0.190432	0	0.574393	0.820743
GSM923629	0.303801	0.345961	0.0218848	0.230117	0	0	0.0776878	0	0.020549	0	0.746709	0.697473
GSM923630	0	0.0277373	0.247226	0.0998345	0.0689418	0.22454	0.19262	0	0.1391	0	0.631024	0.77454
GSM923631	0.111964	0.185514	0	0.308828	0	0.111037	0.191643	0	0.0910149	0	0.642997	0.769254
GSM923632	0.0992533	0.150055	0.0803932	0.277598	0.00502576	0	0.0754041	0	0.312271	0	0.684515	0.736507
GSM923633	0.133041	0.155833	0.0569853	0.269931	0	0.0120116	0.171738	0	0.200459	0	0.711996	0.700749
GSM923634	0.337998	0.284558	0.120585	0.256859	0	0	0	0	0	0	0.736452	0.687984
GSM923635	0.110586	0.32805	0.150577	0.239284	0	0.0517454	0.0591912	0	0.0605663	0	0.761258	0.651318
GSM923636	0.137694	0.0903132	0.273636	0.304415	0	0.0136659	0.180276	0	0	0	0.735714	0.677791
GSM923637	0.0968	0.318928	0.0953972	0.312429	0	0.0269817	0.0755279	0	0.0739362	0	0.666643	0.754076
GSM923638	0.0643382	0.125289	0	0.201568	0.105504	0	0.480649	0	0.0226516	0	0.655449	0.838192
GSM923639	0.128017	0.235216	0	0.175216	0	0.112183	0.232767	0	0.116601	0	0.726543	0.699411
GSM923640	0.260815	0.342679	0	0.120878	0	0	0	0	0.275628	0	0.753356	0.65788
GSM923641	0.313838	0.189417	0.238571	0.133348	0	0	0.094042	0	0.0307845	0	0.794605	0.620061
GSM923642	0.0726603	0.132562	0.396601	0.275422	0.122755	0	0	0	0	0	0.677603	0.73413
GSM923643	0.226798	0.126713	0.280706	0.256663	0	0.0200874	0.0656155	0	0.0234177	0	0.788931	0.61412
GSM923644	0	0.00475093	0.46459	0.0768411	0.453818	0	0	0	0	0	0.487055	0.899874
GSM923645	0.297281	0.159911	0.0530548	0.36011	0	0.00846732	0.121175	0	0	0	0.748188	0.663527
GSM923646	0.100162	0.165053	0.410328	0.221471	0.044601	0.00131429	0	0	0.0570702	0	0.786711	0.617407
GSM923647	0.121983	0.294234	0.135315	0.376318	0.0560925	0	0	0	0.0160572	0	0.745081	0.666386
GSM923648	0.197302	0.178022	0.238981	0.299477	0.0133389	0	0.0251435	0	0.0477355	0	0.807556	0.594857
GSM923649	0.194835	0.13644	0.16601	0.369094	0	0	0.0966049	0	0.0370161	0	0.773496	0.636445
GSM923650	0.0763355	0.207353	0.31418	0.138701	0	0.0872293	0.0543724	0	0.121828	0	0.791013	0.611053
GSM923651	0.37439	0.0897582	0.0278244	0	0	0	0.208835	0	0.299192	0	0.804749	0.595179
GSM923652	0.0939263	0.433778	0	0.2446	0	0.0911524	0.0161039	0	0.120439	0	0.677251	0.747292
GSM923653	0.253599	0.392686	0	0.20886	0.038919	0	0.0234155	0	0.0825204	0	0.7784	0.638392
GSM923654	0.112623	0.438122	0	0.236837	0.0486687	0	0.0438505	0	0.119899	0	0.68054	0.754996
GSM923655	0.0381777	0.207018	0.336315	0.122739	0	0.175023	0.0569954	0	0.0637331	0	0.797469	0.602722
GSM923656	0.0365882	0.325994	0	0.257594	0.11428	0	0.208738	0	0.0568056	0	0.731401	0.696563
GSM923657	0.197248	0.0317804	0.393859	0.227158	0.0850844	0.0648711	0	0	0	0	0.608237	0.795794
GSM923658	0.126774	0.136244	0.0497593	0.336779	0.123162	0	0.169807	0	0.057475	0	0.710842	0.70249
GSM923659	0.304006	0.0480825	0.276514	0.209532	0	0.0713476	0.00161844	0	0.0888991	0	0.572669	0.823969
GSM923660	0.0418712	0.0529194	0.0752095	0.273294	0.111986	0.174236	0.090079	0	0.180405	0	0.474624	0.879155
GSM923661	0.160886	0.194147	0	0.154626	0	0.0628738	0.209373	0	0.218095	0	0.775837	0.630121
GSM923662	0.196841	0.282106	0	0.33079	0	0	0.144035	0	0.0462272	0	0.744458	0.675787
GSM923663	0.0649521	0.221484	0.113985	0.162895	0	0.350842	0	0	0.0858419	0	0.480853	0.887903
GSM923664	0.139576	0.170332	0.282693	0.244149	0	0.0630769	0.0408964	0	0.0592755	0	0.806874	0.595119
GSM923665	0.188763	0.30526	0	0.290737	0	0.0621076	0.12152	0	0.0316123	0	0.66757	0.766441
GSM923666	0.03275	0.171532	0.240712	0.329292	0.0414974	0.0170286	0.167188	0	0	0	0.794025	0.607466
GSM923667	0.125948	0.170053	0	0.186006	0.0712681	0	0.188919	0	0.257806	0	0.780491	0.627564
GSM923668	0.267288	0.0553317	0.294746	0.155107	0.0267988	0.0772989	0.0413155	0	0.0821137	0	0.59905	0.807233
GSM923669	0.131793	0.391136	0.0593503	0.231158	0.0457787	0	0	0	0.140783	0	0.758962	0.651216
GSM923670	0.166356	0.0818871	0.00725405	0.0232239	0.0221265	0	0.0768034	0	0.62235	0	0.658044	0.763934
GSM923671	0.249167	0.139569	0.0666183	0.393036	0	0	0.101639	0	0.0499702	0	0.696983	0.715698
GSM923672	0.0806535	0.316066	0.228868	0.233333	0	0.0287424	0	0	0.112337	0	0.785345	0.618061
GSM923673	0.165416	0.26771	0.0214497	0.389939	0	0	0.00370521	0	0.151781	0	0.693385	0.720441
GSM923674	0.0845568	0.268979	0.214624	0.181914	0.113233	0	0.0309654	0	0.105728	0	0.811138	0.586745
GSM923675	0.0682521	0.0821294	0.0902689	0.345523	0	0.030177	0.383649	0	0	0	0.736355	0.689338
GSM923676	0.105971	0.342355	0.110688	0.376361	0	0.0646251	0	0	0	0	0.686273	0.729012
GSM923677	0.145839	0.275902	0.177481	0.283896	0.0449865	0	0.0718967	0	0	0	0.742277	0.674435
GSM923678	0.186284	0.0284745	0.0137528	0.346713	0	0	0.424776	0	0	0	0.763009	0.66368
GSM923679	0.124199	0.331244	0.0371019	0.20178	0	0.0429838	0.00102815	0	0.261662	0	0.781547	0.627717
GSM923680	0.233172	0.315997	0	0.26016	0	0.113298	0.0345432	0	0.0428302	0	0.751568	0.660784
GSM923681	0.178303	0.305649	0	0.268414	0	0	0.247634	0	0	0	0.776919	0.67348
GSM923682	0.0918779	0.186449	0.237125	0.353068	0.0507544	0	0.0807257	0	0	0	0.776729	0.631103
GSM923683	0.148644	0.112452	0.0918937	0.371431	0	0	0.275579	0	0	0	0.726146	0.693532
GSM923684	0.0804048	0.266509	0.0836054	0.279536	0	0.0608809	0	0	0.229063	0	0.730248	0.69104
GSM923685	0.15605	0.140149	0.114096	0.184406	0	0.108549	0.127972	0	0.168779	0	0.746604	0.665916
GSM923686	0.124128	0.350156	0.066054	0.17837	0.0478287	0	0.0673578	0	0.166105	0	0.735345	0.682462
GSM923687	0.136625	0.268793	0.0979806	0.346145	0.0278857	0	0.0341619	0	0.0884086	0	0.72568	0.686911
GSM923688	0.129901	0.367586	0.115341	0.265541	0	0.029212	0.00308895	0	0.0893298	0	0.768053	0.640359
GSM923689	0.153599	0.130955	0	0.274093	0	0.0359253	0.191193	0	0.214234	0	0.760225	0.652427
GSM923690	0.255019	0.151828	0	0.370748	0	0	0.17624	0	0.0461662	0	0.73977	0.67279
GSM923691	0.138594	0.232612	0.131739	0.391318	0	0	0.105738	0	0	0	0.691965	0.724986
GSM923692	0.210786	0.273535	0.0971148	0.360459	0	0.0498632	0	0	0.00824217	0	0.725905	0.686784
GSM923693	0.11683	0.314244	0.1342	0.32955	0	0.078	0	0	0.0271753	0	0.664869	0.749233
GSM923694	0.212403	0.222873	0.069842	0.155887	0.161201	0	0.177794	0	0	0	0.702234	0.737809
GSM923695	0.179929	0.240632	0.135222	0.408555	0	0.00619931	0.0294619	0	0	0	0.760004	0.649863
GSM923696	0.203344	0.132084	0.0117322	0.255034	0	0.0742549	0.126954	0	0.196598	0	0.814384	0.59968
GSM923697	0.352342	0.120138	0.0396873	0.265583	0	0	0.222251	0	0	0	0.670923	0.776626
GSM923698	0.0537579	0.173416	0.367181	0.294349	0	0.0252433	0.0169814	0	0.0690724	0	0.717542	0.695241
GSM923699	0.222788	0.0971461	0.211757	0.319044	0.0413139	0	0.0934982	0	0.0144532	0	0.759705	0.650934
GSM923700	0.11268	0.238305	0	0.195287	0	0.00891155	0.112433	0	0.332384	0	0.772264	0.639995
GSM923701	0.207914	0.179794	0.112424	0.38532	0	0	0.102733	0	0.0118145	0	0.733647	0.678457
GSM923702	0.16388	0.189032	0.221276	0.370394	0	0.00938941	0.0460285	0	0	0	0.778478	0.629077
GSM923703	0.135585	0.249955	0.136406	0.302803	0	0.0204022	0.0351275	0	0.119721	0	0.65195	0.758566
GSM923704	0.153404	0.107852	0.20964	0.370281	0	0	0.158824	0	0	0	0.771278	0.636038
GSM923705	0	0.0130485	0.575012	0	0.411939	0	0	0	0	0	0.455246	0.95143
GSM923706	0.174065	0.314505	0.122764	0.325166	0	0.0612282	0	0	0.00227243	0	0.708848	0.707474
GSM923707	0.256038	0.296518	0.145716	0.277792	0.00817361	0.010744	0	0	0.00501812	0	0.736197	0.682389
GSM923708	0.113481	0.250953	0.190788	0.22437	0.220407	0	0	0	0	0	0.598158	0.809702
GSM923709	0	0.247285	0.169209	0.213963	0	0.12384	0.120347	0	0.125357	0	0.762997	0.645726
GSM923710	0.0419427	0.143503	0.0156397	0.0410973	0.235205	0.17396	0.0742595	0	0.274392	0	0.5054	0.864023
GSM923711	0.308714	0.171048	0.0573655	0.263197	0.0712928	0.0662639	0.0199184	0	0.0421998	0	0.572153	0.82901
GSM923712	0.0963113	0.188574	0.166889	0.20115	0.129156	0.0397435	0.0890353	0	0.0891412	0	0.593599	0.810891
GSM923713	0.0539796	0.141833	0.290616	0.280377	0.104853	0.0648449	0.0280297	0	0.0354662	0	0.558068	0.832582
GSM923714	0	0.244135	0.203104	0.0699815	0.323408	0	0.00753626	0	0.151837	0	0.587722	0.812216
GSM923715	0.263364	0.301624	0.162986	0.243698	0	0	0	0	0.0283284	0	0.753014	0.664562
GSM923716	0.198957	0.128518	0	0.282408	0	0	0.138501	0	0.251616	0	0.773999	0.643658
GSM923717	0.223088	0.17429	0.103685	0.266079	0	0.078352	0.0585674	0	0.0959379	0	0.728399	0.684601
GSM923718	0.204161	0.200656	0.143903	0.361127	0	0.0692522	0	0	0.0209003	0	0.697683	0.715495
GSM923719	0.196231	0.137387	0.201007	0.36061	0	0.0524887	0.0522763	0	0	0	0.747573	0.665943
GSM923720	0.180386	0.141762	0.160824	0.236382	0.107245	0.165125	0.00827457	0	0	0	0.514584	0.866608
GSM923721	0.331924	0.105518	0.168327	0.259261	0	0.0404383	0.0665414	0	0.0279904	0	0.769051	0.638671
GSM923722	0.337613	0.344203	0	0.214318	0	0.0256647	0.0378217	0	0.0403805	0	0.737554	0.699472
GSM923723	0.243253	0.105179	0.204642	0.24268	0.149403	0	0.0548427	0	0	0	0.627518	0.781558
GSM923724	0.175943	0.18342	0.292089	0.300784	0.00373199	0.00121222	0	0	0.0428195	0	0.728898	0.683322
GSM923725	0.228268	0.119306	0.154206	0.27423	0	0.0226485	0.100439	0	0.100902	0	0.786794	0.621074
GSM923726	0.175638	0.302538	0.076521	0.421917	0.0228071	0	0	0	0.000578853	0	0.69134	0.722325
GSM923727	0.224593	0.158228	0	0.180035	0	0	0.18867	0	0.248474	0	0.719048	0.695453
GSM923728	0.206829	0.16597	0	0.43214	0.0108002	0.020501	0.0744213	0	0.089339	0	0.530729	0.852031
GSM923729	0.126011	0.291054	0.118514	0.307518	0	0.0750011	0	0	0.081902	0	0.695788	0.716882
GSM923730	0.344456	0.165743	0	0	0.0630538	0	0.162577	0.0892963	0.174874	0	0.771056	0.642044
GSM923731	0.107672	0.193911	0.0517466	0.301868	0.141706	0	0.15612	0	0.0469764	0	0.728338	0.684034
GSM923732	0.205561	0.277375	0	0.0817185	0.148997	0	0.0990763	0	0.187271	0	0.781016	0.62443
GSM923733	0.169401	0.251802	0	0.25095	0	0.0201761	0.0858427	0	0.221828	0	0.713023	0.699672
GSM923734	0.161916	0.319466	0.00980977	0.323181	0.0896804	0	0.0571768	0	0.0387698	0	0.705709	0.710977
GSM923735	0	0.426789	0	0.192453	0	0.222844	0.0656782	0	0.0922357	0	0.585683	0.839013
GSM923736	0.136587	0.122243	0	0.0885932	0.058556	0.0257176	0.318426	0	0.249877	0	0.596991	0.835953
GSM923737	0.262875	0.374809	0.00979782	0.187613	0	0.098821	0	0	0.0660834	0	0.718294	0.71013
GSM923738	0.18858	0.214717	0	0.311631	0.0665879	0	0.102913	0	0.115572	0	0.73542	0.676735
GSM923739	0.152697	0.334294	0.0932455	0.23729	0.00444359	0.0616918	0	0	0.116338	0	0.75013	0.660266
GSM923740	0.139198	0.12678	0.253544	0.173868	0	0.301202	0.00540788	0	0	0	0.714269	0.699708
GSM923741	0.120733	0.178688	0.357892	0.216295	0	0.124069	0	0	0.00232273	0	0.755441	0.654136
GSM923742	0.347566	0.158097	0.0605222	0.267282	0	0.0377382	0.114985	0	0.01381	0	0.762077	0.649798
GSM923743	0.223379	0.152027	0.265294	0.265058	0	0	0.00207926	0	0.0921623	0	0.740857	0.671424
GSM923744	0.229827	0.179277	0.237291	0.216655	0	0.122649	0	0	0.0142999	0	0.7841	0.621385
GSM923745	0.161382	0.117574	0.150086	0.415885	0	0.0448039	0.0668044	0	0.0434647	0	0.767282	0.65697
GSM923746	0.00915309	0.0615886	0.43067	0.308475	0.190113	0	0	0	0	0	0.704435	0.711735
GSM923747	0.14106	0.176457	0.202006	0.304455	0.0980817	0	0	0	0.0779408	0	0.734742	0.683686
GSM923748	0.210818	0.125687	0.270733	0.262954	0.0822756	0	0.0222783	0	0.0252542	0	0.728387	0.684338
GSM923749	0.190229	0.198689	0.238859	0.346287	0	0	0	0	0.0259353	0	0.778703	0.629764
GSM923750	0.125335	0.186073	0.364427	0.253984	0.0418558	0.0283247	0	0	0	0	0.732654	0.679765
GSM923751	0.135927	0.165034	0.244039	0.360652	0.0943478	0	0	0	0	0	0.668306	0.74254
GSM923752	0.124846	0.175816	0.282581	0.27818	0.108358	0	0	0	0.0302195	0	0.798172	0.611538
GSM923753	0.0919888	0.157271	0.326212	0.333703	0.0662028	0.0158807	0	0	0.00874218	0	0.752675	0.662135
GSM923754	0.224307	0.120035	0.260938	0.286703	0.07158	0	0.0364361	0	0	0	0.751417	0.65976
GSM923755	0.0634756	0.134454	0.346584	0.353754	0.0836461	0	0.0180856	0	0	0	0.747551	0.668441
GSM923756	0	0.166449	0.270767	0.316249	0	0.208788	0.0377466	0	0	0	0.55483	0.834166
GSM923757	0.101772	0.107073	0.389377	0.304209	0.0477847	0	0.049784	0	0	0	0.715722	0.696972
GSM923758	0.126385	0.305784	0.208313	0.305927	0	0.0081259	0	0	0.0454646	0	0.712711	0.703098
GSM923759	0.231753	0.149364	0.23037	0.331992	0.0205946	0	0.035926	0	0	0	0.765941	0.643274
GSM923760	0.182451	0.129543	0.278663	0.279562	0.129781	0	0	0	0	0	0.730763	0.683253
GSM923761	0.0672982	0.112375	0.451138	0.264091	0	0.0316331	0.0734652	0	0	0	0.792171	0.609442
GSM923762	0.0234173	0.0865551	0.566222	0.244111	0.0677354	0	0.0119589	0	0	0	0.781743	0.622571
GSM923763	0.0696714	0.0860675	0.501164	0.273688	0	0.0358175	0.0335917	0	0	0	0.784794	0.619597
GSM923764	0.164714	0.0785663	0.452036	0.165958	0	0.0575895	0.0811365	0	0	0	0.776901	0.630302
GSM923765	0.0731779	0.0540907	0.472675	0.190841	0	0.0602528	0.148962	0	0	0	0.750322	0.663598
GSM923766	0.0370169	0.0553322	0.335345	0.175732	0	0.16399	0.232583	0	0	0	0.760043	0.650051
GSM923767	0.0599422	0.130879	0.481751	0.299702	0	0.0277256	0	0	0	0	0.76594	0.642206
GSM923768	0.105241	0.180864	0.4443	0.224234	0	0.0453605	0	0	0	0	0.767728	0.640321
GSM923769	0.145075	0.0500993	0.531676	0.179882	0	0.0352935	0.0579739	0	0	0	0.822409	0.567992
GSM923770	0.113928	0.171315	0.319489	0.24117	0	0.140886	0	0	0.013213	0	0.781503	0.627167
GSM923771	0.126936	0.070379	0.418798	0.211126	0.0212564	0.0327072	0.118798	0	0	0	0.76415	0.644805
GSM923772	0.0387015	0.144437	0.359056	0.264347	0.168209	0	0.00299847	0	0.022251	0	0.741094	0.673936
GSM923773	0.125536	0.0712593	0.475764	0.23556	0.0254133	0	0.0664673	0	0	0	0.835015	0.551866
GSM923774	0.149269	0.277474	0.307464	0.236442	0	0.0293501	0	0	0	0	0.723482	0.698386
GSM923775	0.00228326	0.0806641	0.503601	0.223613	0.182057	0.000356813	0.00742439	0	0	0	0.766059	0.643617
GSM923776	0.0726622	0.143619	0.463547	0.214019	0.00744901	0.0751228	0.0235813	0	0	0	0.798334	0.601437
GSM923777	0	0.00948625	0.482629	0.106898	0.400987	0	0	0	0	0	0.75801	0.652859
GSM923778	0.116224	0.153347	0.219511	0.218228	0	0.0982979	0	0	0.194392	0	0.696494	0.721695
GSM923779	0.0952661	0.0534185	0.265901	0.189988	0.291474	0.0702555	0	0	0.0336959	0	0.569167	0.821449
GSM923780	0.0631058	0.26189	0.159938	0.256005	0.0295244	0.074612	0.105581	0	0.0493443	0	0.768391	0.639036
GSM923781	0.196307	0.0681556	0.315469	0.224598	0	0	0.0222266	0	0.173243	0	0.762774	0.655606
GSM923782	0.238862	0.195417	0.260833	0.255114	0.00474796	0.0175031	0	0	0.0275231	0	0.765482	0.642509
GSM923783	0.211716	0.150365	0.31128	0.249408	0	0	0	0	0.0772304	0	0.752531	0.657896
GSM923784	0.16889	0.237651	0.182044	0.261654	0.0610993	0.0246246	0	0	0.0640371	0	0.723855	0.688726
GSM923785	0.0522607	0.170653	0.31106	0.269308	0.117185	0.0503072	0	0	0.0292256	0	0.712605	0.701857
GSM923786	0.244255	0.117754	0.248068	0.230221	0	0.105976	0	0	0.0537267	0	0.75297	0.660344
GSM923787	0	0.202674	0.276586	0.123258	0.310238	0.0103842	0	0	0.0768591	0	0.596102	0.805369
GSM923788	0	0.14578	0.256941	0.189178	0.295782	0.0784833	0	0	0.0338354	0	0.584336	0.810711
GSM923789	0.0151614	0.443881	0.0655225	0.252839	0.00399453	0.0931589	0	0	0.125443	0	0.667589	0.752683
GSM923790	0.196645	0.044097	0.440443	0.222736	0	0.0796556	0.0164233	0	0	0	0.700848	0.71259
GSM923791	0.185466	0.0400315	0.378232	0.235055	0.0903485	0	0.0309519	0	0.0399159	0	0.79126	0.619164
GSM923792	0.0819273	0.298164	0.20827	0.336782	0.0312693	0.0104541	0	0	0.0331335	0	0.781575	0.624249
GSM923793	0.209822	0.106344	0.30001	0.231269	0	0.0427511	0.0317978	0	0.078006	0	0.770572	0.63947
GSM923794	0.0426177	0.232014	0.245466	0.210183	0.124375	0.00964327	0	0	0.135701	0	0.634131	0.772355
GSM923795	0.203398	0.249414	0.182439	0.265144	0.0598211	0	0	0	0.0397835	0	0.702349	0.712554
GSM923796	0.00545382	0.194231	0.318806	0.212801	0.0908515	0.153058	0	0	0.0247992	0	0.665534	0.744964
GSM923797	0.121504	0.0841594	0.329034	0.209734	0.0887731	0.0703945	0	0	0.0964015	0	0.737964	0.68131
GSM923798	0.171781	0.124869	0.168901	0.291112	0.00419027	0	0.165965	0	0.0731818	0	0.741593	0.669838
GSM923799	0.109108	0.267998	0.172368	0.272087	0.00638109	0.0382371	0	0	0.133821	0	0.754534	0.657727
GSM923800	0.0981386	0.279451	0.227817	0.260961	0.00353672	0.0694309	0	0	0.0606646	0	0.763491	0.644977
GSM923801	0.0477399	0.314182	0.0339067	0.243303	0	0.112668	0	0	0.248201	0	0.760738	0.660966
GSM923802	0.00831472	0.195418	0.218088	0.148215	0.0103775	0.208151	0	0	0.211436	0	0.687728	0.729505
GSM923803	0.19271	0.145983	0.242337	0.223041	0.02524	0.00605816	0	0	0.16463	0	0.791389	0.624352
GSM923804	0.0767651	0.167516	0.302977	0.217741	0.002083	0.142144	0	0	0.0907746	0	0.721547	0.693287
GSM923805	0.323296	0.170191	0.173181	0.266176	0	0.0433577	0.00364344	0	0.020155	0	0.77589	0.63066
GSM923806	0.0383779	0.120064	0.459753	0.179916	0.20189	0	0	0	0	0	0.739076	0.672281
GSM923807	0.219365	0.108403	0.255057	0.243492	0	0.0940234	0.0270267	0	0.0526328	0	0.75093	0.66231
GSM923808	0.214343	0.0590147	0.25105	0.359581	0.0959829	0.0200286	0	0	0	0	0.486693	0.880059
GSM923809	0.266222	0.276928	0	0.164464	0	0	0	0	0.292386	0	0.696758	0.716117
GSM923810	0.173844	0.131873	0.158907	0.309341	0.0951588	0	0.0586227	0	0.0722529	0	0.705642	0.709596
GSM923811	0.0617469	0.00393909	0	0.293727	0.501242	0	0.025347	0	0.113998	0	0.412259	0.915313
GSM923812	0.269229	0.0677456	0	0.237347	0.185512	0	0.223305	0	0.0168615	0	0.713188	0.702604
GSM923813	0.0148032	0.0456582	0.0391436	0.21215	0.453228	0.0046723	0.0204134	0	0.209932	0	0.373964	0.934667
GSM923814	0.265551	0.221592	0.183226	0.25382	0	0.0133067	0.0528436	0	0.00966054	0	0.719087	0.702716
GSM923815	0.201974	0.191042	0.21085	0.221434	0	0.102688	0.00731234	0	0.0646999	0	0.65371	0.757886
GSM923816	0.328172	0.131993	0.200857	0.222785	0	0	0.110368	0	0.00582458	0	0.747936	0.671216
GSM923817	0.251419	0.0708608	0.309587	0.186685	0.115906	0	0.0655422	0	0	0	0.663718	0.752922
GSM923818	0.198804	0.20626	0.0718909	0.373087	0	0.0704471	0.0704135	0	0.0090973	0	0.642146	0.768392
GSM923819	0.00823245	0.375218	0.143963	0.258732	0.0591062	0.104683	0	0	0.0500656	0	0.611582	0.802005
GSM923820	0.207844	0.0992591	0.139917	0.29391	0	0.087975	0.125894	0	0.0452011	0	0.725735	0.687217
GSM923821	0.224193	0.0617523	0.286736	0.262774	0.0520029	0	0.100227	0	0.0123147	0	0.7412	0.670156
GSM923822	0.190359	0.175914	0.271596	0.28641	0.032001	0	0	0	0.0437201	0	0.675269	0.737078
GSM923823	0.154602	0.19804	0.0825946	0.326797	0.110043	0	0.0533755	0	0.074548	0	0.651658	0.756987
GSM923824	0.196138	0.0881331	0.214533	0.343465	0.155996	0	0.00173461	0	0	0	0.57305	0.818628
GSM923825	0.271063	0.0716483	0	0.234284	0	0.053019	0.283829	0	0.0861566	0	0.73446	0.685515
GSM923826	0	0.0614825	0.443397	0.265113	0.221178	0	0.0088307	0	0	0	0.612498	0.789963
GSM923827	0.416848	0.0361027	0.187581	0.292592	0	0.0608895	0.0059864	0	0	0	0.700959	0.712095
GSM923828	0.230913	0.128437	0.266777	0.259693	0.00178061	0	0.0639609	0	0.0484381	0	0.687313	0.727964
GSM923829	0.192851	0.116183	0.126134	0.344683	0.171111	0	0.0490384	0	0	0	0.453071	0.906869
GSM923830	0.20092	0.132358	0.164502	0.341188	0	0.0232304	0.0732298	0	0.0645714	0	0.725503	0.688552
GSM923831	0.290102	0.212039	0	0.228049	0.0208166	0.115589	0.00643505	0	0.126969	0	0.57646	0.823001
GSM923832	0.235207	0.0839809	0.248503	0.30157	0.104468	0	0.0184021	0	0.00786924	0	0.616054	0.787409
GSM923833	0.0265492	0.267175	0.00593382	0.17901	0	0.446755	0	0	0.0745776	0	0.441254	0.912635
GSM923834	0.158833	0.134529	0.178771	0.17263	0	0.292945	0	0	0.0622918	0	0.464007	0.900804
GSM923835	0.198028	0.0569705	0.33622	0.1889	0.153074	0	0.0668077	0	0	0	0.601381	0.808262
GSM923836	0	0.252568	0.189707	0.315303	0.0981191	0	0.117597	0	0.0267054	0	0.69868	0.716033
GSM923837	0.0751854	0.240854	0.31559	0.190657	0	0	0.070143	0	0.107571	0	0.808349	0.587702
GSM923838	0.323442	0.275727	0.0193688	0	0	0	0.0516569	0	0.329805	0	0.815121	0.578896
GSM923839	0.2499	0.0348161	0	0.164132	0	0.0295335	0.318635	0	0.202983	0	0.748826	0.665161
GSM923840	0.117975	0.174818	0.144412	0.228649	0	0.0247833	0.0272739	0	0.282088	0	0.734111	0.691072
GSM923841	0.206995	0.232285	0.0285078	0.278191	0	0	0.174752	0	0.0792702	0	0.76914	0.643657
GSM923842	0.0906746	0.180614	0.267704	0.384883	0.0514654	0	0.0246586	0	0	0	0.694414	0.718411
GSM923843	0.189827	0.185431	0.18378	0.426007	0	0.00171461	0.0132397	0	0	0	0.715072	0.698791
GSM923844	0.186689	0.173287	0.259753	0.30878	0.0167753	0	0.0536231	0	0.00109222	0	0.768885	0.638495
GSM923845	0.307433	0.380532	0	0	0	0	0.0870522	0.224983	0	0	0.79626	0.641482
GSM923846	0	0.343419	0	0.264296	0	0.356032	0	0	0.0362529	0	0.436217	0.923848
GSM923847	0.134091	0.23915	0.141638	0.410641	0.0152225	0	0.0592577	0	0	0	0.68091	0.732405
GSM923848	0.188729	0.131034	0.221628	0.370358	0.0771537	0	0	0	0.0110971	0	0.637829	0.76859
GSM923849	0.00302236	0.0976696	0.43162	0.252284	0.170659	0.010544	0.0342003	0	0	0	0.558635	0.837898
GSM923850	0.00467513	0.0174569	0.607399	0.13304	0.0474934	0.0067725	0.129566	0	0.0535969	0	0.776277	0.631612
GSM923851	0.302125	0.227589	0.135551	0.320652	0	0	0	0	0.0140832	0	0.760984	0.64803
GSM923852	0.0498801	0.141519	0.154103	0.198079	0	0.121788	0.167694	0	0.166936	0	0.83286	0.570646
GSM923853	0.136787	0.292359	0.0855688	0.0535445	0	0.0376777	0.0240025	0	0.37006	0	0.791815	0.613924
GSM923854	0.225331	0.202114	0.25895	0.253169	0	0	0.022698	0	0.037738	0	0.768524	0.639091
GSM923855	0.262001	0.15536	0.148082	0.236579	0.0832302	0	0.0789393	0	0.035809	0	0.756739	0.652891
GSM923856	0.0958853	0.226739	0.147883	0.14007	0.151869	0	0.177245	0	0.0603091	0	0.712756	0.713977
GSM923857	0.195625	0.150657	0.245887	0.216865	0	0.0244429	0	0	0.166522	0	0.753184	0.662054
GSM923858	0.150694	0.388768	0	0.293914	0	0.00873849	0.0472528	0	0.110632	0	0.716383	0.706124
GSM923859	0.0332378	0.0271791	0.241269	0.0177227	0.179324	0.207655	0.184282	0	0.109331	0	0.698198	0.714454
GSM923860	0.0117902	0.190267	0.124525	0.192694	0.360315	0.0297291	0	0	0.0906794	0	0.416193	0.923489
GSM923861	0.234241	0.241858	0.102533	0.306137	0.0392857	0	0.0331214	0	0.0428234	0	0.671141	0.744679
GSM923862	0.259252	0.116337	0.227429	0.3318	0	0	0.0651824	0	0	0	0.7426	0.668691
GSM923863	0.0930483	0.406596	0.00675488	0.316909	0.124243	0	0	0	0.052449	0	0.636295	0.781411
GSM923864	0.185646	0.219731	0.22832	0.255683	0	0.0295609	0.020366	0	0.0606937	0	0.791978	0.610755
GSM923865	0.13095	0.166126	0.29105	0.292457	0.107429	0	0.011988	0	0	0	0.761991	0.649445
GSM923866	0.356534	0.0572877	0	0.090746	0.111851	0.270147	0.0311254	0	0.0823086	0	0.313006	1.01437
GSM923867	0.0544611	0.1683	0.364362	0.195784	0.063074	0.0294095	0.0323484	0	0.0922612	0	0.68354	0.7294
GSM923868	0.183735	0.282089	0.130021	0.351669	0.000948561	0.0476739	0	0	0.00386332	0	0.716421	0.69713
GSM923869	0	0.310884	0	0.238702	0.288078	0.1002	0	0	0.0621351	0	0.477958	0.889185
GSM923870	0.17947	0.421806	0	0.201992	0	0	0	0	0.196731	0	0.694512	0.732346
GSM923871	0.170239	0.253618	0.129582	0.342431	0	0.0798154	0	0	0.024315	0	0.66402	0.747251
GSM923872	0.467717	0.126607	0.106798	0.262791	0	0	0.0360873	0	0	0	0.748957	0.665167
GSM923873	0	0.0675456	0.389656	0.101709	0.3976	0	0	0	0.0434902	0	0.59062	0.809383
GSM923874	0.242673	0.207344	0.157034	0.225785	0	0.0440119	0	0	0.123152	0	0.72715	0.6853
GSM923875	0.146617	0.199002	0.119591	0.267473	0.098459	0	0.0818317	0	0.0870255	0	0.749388	0.662289
GSM923876	0.160572	0.46712	0	0.0417782	0.0212172	0.0467665	0.0566345	0	0.205911	0	0.720158	0.73542
GSM923877	0.175206	0.0328137	0.158592	0.228737	0.340362	0	0	0	0.0642907	0	0.4727	0.884718
GSM923878	0.297298	0.248105	0.116726	0.32382	0	0.0140516	0	0	0	0	0.779658	0.625656
GSM923879	0	0.314745	0	0.185237	0.283527	0.0936699	0	0	0.12282	0	0.474803	0.89153
GSM923880	0.339936	0.0227041	0	0.171532	0.0248818	0	0.288247	0	0.152699	0	0.821176	0.570293
GSM923881	0.0198852	0.214826	7.69197e-05	0.304461	0	0.148745	0.123326	0	0.188679	0	0.645505	0.762807
GSM923882	0.297137	0.304512	0.0366825	0.122013	0.0389594	0	0	0	0.200696	0	0.79466	0.606267
GSM923883	0.214707	0.0532552	0.178607	0.324451	0	0.0201246	0.208856	0	0	0	0.784172	0.619829
GSM923884	0.0680669	0.242544	0.174751	0.277401	0.00309859	0	0.16586	0	0.0682783	0	0.694065	0.731762
GSM923885	0.0973993	0.292721	0.0316319	0.314964	0.172292	0.0457276	0.0281793	0	0.0170845	0	0.643612	0.765289
GSM923886	0.155263	0.307766	0.0812427	0.252573	0.0922985	0	0.110857	0	0	0	0.739942	0.684384
GSM923887	0.306213	0.158129	0.101812	0.327221	0	0	0.106625	0	0	0	0.803358	0.595151
GSM923888	0.186487	0.251709	0.0699693	0.341791	0.128193	0	0	0	0.0218497	0	0.578564	0.820868
GSM923889	0.252852	0.17445	0.218126	0.297871	0.0567006	0	0	0	0	0	0.746115	0.665077
GSM923890	0.158621	0.202014	0.0447893	0.383241	0.0261908	0	0.13266	0	0.0524839	0	0.694473	0.719073
GSM923891	0.0761154	0.0916396	0.0413905	0	0.186678	0.0534292	0	0	0.550747	0	0.503686	0.864225
GSM923892	0	0.451829	0	0.222161	0.019137	0.169702	0	0	0.137171	0	0.493949	0.906792
GSM923893	0.115735	0.207919	0.272506	0.205974	0	0.13309	0.0505607	0	0.0142157	0	0.683015	0.734349
GSM923894	0.140347	0.195154	0.118279	0.405176	0	0	0.125931	0	0.0151129	0	0.708998	0.704648
GSM923895	0.198826	0.14269	0.00189452	0.241137	0	0.135824	0.118707	0	0.160922	0	0.684728	0.727666
GSM923896	0.151814	0.166853	0.0138042	0.109636	0.0903988	0	0.130309	0	0.337186	0	0.719426	0.69519
GSM923897	0.116439	0.15818	0	0.193536	0.219161	0.103516	0.0349051	0	0.174263	0	0.506499	0.862734
GSM923898	0.199302	0.246366	0	0.250641	0	0	0.136583	0	0.167107	0	0.736038	0.678274
GSM923899	0.0533241	0.15828	0.264846	0.3039	0.135991	0	0.0836589	0	0	0	0.709163	0.703789
GSM923900	0.112352	0.144979	0.244219	0.234563	0.183915	0	0.013153	0	0.06682	0	0.493652	0.880877
GSM923901	0	0.219569	0	0.146023	0	0.50008	0	0	0.134328	0	0.364755	0.952088
GSM923902	0.112943	0.289053	0.047024	0.205434	0.0582139	0	0.179131	0	0.108201	0	0.703647	0.728976
GSM923903	0.0146341	0.369269	0	0.160782	0.147676	0	0.193692	0	0.113948	0	0.765765	0.656436
GSM923904	0.0789265	0.0718048	0.31015	0.190104	0.0638726	0	0.175039	0	0.110103	0	0.801046	0.600208
GSM923905	0.243826	0.115617	0.177585	0.415055	0.0139624	0	0.0339543	0	0	0	0.696525	0.717249
GSM923906	0.228278	0.206119	0.151976	0.29488	0	0	0.0659223	0	0.052825	0	0.739738	0.672492
GSM923907	0.289647	0.0542416	0.0248999	0.129096	0	0.0603072	0.179307	0	0.262501	0	0.763262	0.647052
GSM923908	0	0.185007	0.180153	0.239555	0.395285	0	0	0	0	0	0.558066	0.829912
GSM923909	0.201884	0.246875	0.141361	0.249959	0	0	0	0	0.159921	0	0.754788	0.656004
GSM923910	0.0172828	0.216751	0.0994872	0.136839	0.139415	0.0664347	0	0	0.32379	0	0.604368	0.797007
GSM923911	0.201911	0.171849	0.142672	0.257721	0.0854081	0.100269	0.0401706	0	0	0	0.678161	0.734093
GSM923912	0.260647	0.176241	0	0.288246	0	0	0.0988632	0	0.176002	0	0.68666	0.725821
GSM923913	0.123628	0.0132101	0.205759	0.317121	0.17316	0.162218	0.00490343	0	0	0	0.423669	0.912904
GSM923914	0.0985133	0.423928	0	0.0297614	0.231238	0.116676	0	0	0.0998836	0	0.410422	1.00305
GSM923915	0.257612	0.317922	0.119276	0.158861	0.0144288	0.0974432	0	0	0.0344572	0	0.712007	0.716024
GSM923916	0.161164	0.192116	0	0.252303	0	0	0.0937106	0	0.300706	0	0.797391	0.621629
GSM923917	0.157322	0.229794	0.232198	0.219884	0	0.141457	0	0	0.0193453	0	0.715028	0.698536
GSM923918	0.182505	0.107978	0	0.279963	0.0888641	0.239266	0.0427836	0	0.0586409	0	0.498841	0.868503
GSM923919	0.20749	0.0946362	0.19998	0.36836	0	0.0210583	0.108475	0	0	0	0.768503	0.642008
GSM923920	0.0498178	0.0448692	0.154849	0.0918666	0.655505	0	0.00309231	0	0	0	0.483721	0.887836
GSM923921	0.145688	0.235232	0.0917076	0.268037	0.0335514	0	0.108403	0	0.117381	0	0.710145	0.704311
GSM923922	0.164058	0.317841	0.128378	0.170954	0	0.0917833	0.0853878	0	0.0415983	0	0.773381	0.6436
GSM923923	0.0986025	0.175559	0	0.193156	0.176169	0.269003	0	0	0.0875109	0	0.371628	0.949778
GSM923924	0.0253672	0.405361	0.259914	0.207996	0.0426759	0.0172607	0.000901349	0	0.040523	0	0.825582	0.566106
GSM923925	0.16971	0.150745	0.200291	0.368988	0.00115775	0	0.109109	0	0	0	0.724223	0.688535
GSM923926	0.205117	0.25484	0	0.358186	0.0529514	0	0.0944729	0	0.0344331	0	0.742829	0.668906
GSM923927	0.0957341	0.420513	0	0.238784	0.142541	0	0.0875109	0	0.0149166	0	0.751105	0.676126
GSM923928	0.0582214	0.344305	0.0326088	0.36841	0.160454	0	0	0	0.0360006	0	0.478813	0.89962
GSM923929	0.176297	0.199719	0.260685	0.341106	0	0.0221935	0	0	0	0	0.71674	0.696082
GSM923930	0.125953	0.108709	0.233939	0.139458	0	0.0388111	0.130827	0	0.222302	0	0.760021	0.65058
GSM923931	0.234507	0.334905	0.0509835	0.294443	0	0.0390028	0	0	0.0461585	0	0.713882	0.704991
GSM923932	0.36	0.0712186	0.127243	0.184463	0	0.0153576	0.18498	0	0.0567378	0	0.765099	0.649285
GSM923933	0.0548827	0.181164	0.192022	0.260435	0.100552	0	0.117353	0	0.0935926	0	0.677176	0.734786
GSM923934	0.161723	0.224324	0	0.386324	0	0.0249641	0.182096	0	0.0205691	0	0.726765	0.690043
GSM923935	0.238696	0.379255	0.0340701	0.337333	0	0.00118148	0.00116339	0	0.00830083	0	0.689773	0.74182
GSM923936	0.0374765	0.142081	0.508314	0.233862	0.0414275	0.020354	0.016485	0	0	0	0.767632	0.639766
GSM923937	0.12686	0.305181	0.103734	0.35927	0.00895781	0.0959974	0	0	0	0	0.656837	0.75535
GSM923938	0.0366744	0.280566	0	0.387378	0	0.149402	0.0864216	0	0.0595581	0	0.65725	0.752184
GSM923939	0.111795	0.183641	0.125067	0.217351	0	0.0313478	0.171819	0	0.15898	0	0.671489	0.745479
GSM923940	0	0.194781	0	0.190292	0.307727	0.223527	0	0	0.0836721	0	0.391204	0.934937
GSM923941	0.0223891	0.160271	0.0498296	0.335564	0.067292	0.0740729	0.290581	0	0	0	0.763135	0.645926
GSM923942	0.0447143	0.242332	0.235572	0.351215	0.126166	0	0	0	0	0	0.744555	0.669853
GSM923943	0.188788	0.253057	0.0763599	0.189824	0.146341	0	0.0372678	0	0.108363	0	0.723847	0.688879
GSM923944	0.131445	0.197324	0.00231831	0.213671	0	0.0304718	0.227615	0	0.197154	0	0.697024	0.723021
GSM923945	0.185791	0.152563	0.14333	0.35043	0.0903599	0.0775262	0	0	0	0	0.483936	0.884192
GSM923946	0.240321	0.147825	0.273519	0.333996	0	0	0.000163357	0	0.00417529	0	0.758445	0.652008
GSM923947	0.111848	0.13234	0.201336	0.234067	0	0.0239201	0.145242	0	0.151247	0	0.754079	0.656429
GSM923948	0.235115	0.260225	0.109412	0.258475	0.0517238	0.016975	0	0	0.0680739	0	0.679806	0.735141
GSM923949	0.0871101	0.18438	0.232306	0.246456	0.249749	0	0	0	0	0	0.65746	0.752055
GSM923950	0.289919	0.110798	0	0.322651	0	0.0327026	0.232392	0	0.0115372	0	0.714615	0.708558
GSM923951	0.122637	0.382265	0.172125	0.129694	0.0737472	0	0.00931307	0	0.110219	0	0.810491	0.58826
GSM923952	0.206182	0.169607	0.149574	0.251298	0.119686	0	0.100648	0	0.00300374	0	0.76531	0.642966
GSM923953	0.0709425	0.192706	0	0.150183	0	0.128747	0.168541	0	0.28888	0	0.749496	0.664546
GSM923954	0.134177	0.262932	0.142664	0.387246	0	0.0729809	0	0	0	0	0.694431	0.718211
GSM923955	0.209516	0.205298	0.0130723	0.182723	0.115933	0	0.226327	0	0.0471314	0	0.774718	0.643233
GSM923956	0.322361	0.322393	0	0.191908	0	0.0293129	0	0	0.134025	0	0.772333	0.636978
GSM923957	0.146318	0.349086	0.0304614	0.308844	0.00564183	0.00872582	0	0	0.150922	0	0.72424	0.68824
GSM923958	0.176014	0.114635	0.104735	0.363069	0.0157834	0	0.225764	0	0	0	0.754155	0.65679
GSM923959	0.0332348	0.117976	0.132254	0.153051	0.190885	0.22644	0	0	0.146159	0	0.37158	0.944546
GSM923960	0.125679	0.0975358	0.253175	0.181595	0	0.0945974	0.194019	0	0.0533988	0	0.716515	0.700948
GSM923961	0.0753628	0.339194	0.128377	0.249447	0.12948	0.0781384	0	0	0	0	0.599311	0.814287
GSM923962	0.228827	0.238115	0.0299214	0.365286	0.0860723	0	0.0221233	0	0.0296553	0	0.721829	0.691313
GSM923963	0.129173	0.177829	0.19592	0.306838	0	0.14159	0.0259805	0	0.0226706	0	0.58542	0.812669
GSM923964	0.427379	0.164778	0.0154727	0.216461	0	0.0202581	0.088569	0	0.0670816	0	0.768193	0.643549
GSM923965	0	0.0887566	0	0.286386	0.430236	0.0244797	0	0	0.170142	0	0.337993	0.952133
GSM923966	0.301722	0.234425	0	0.226869	0	0.0323055	0.0736656	0	0.131013	0	0.772552	0.634257
GSM923967	0.141126	0.148766	0.151725	0.266761	0	0.159627	0	0	0.131995	0	0.676147	0.74055
GSM923968	0.332631	0.208823	0	0.295746	0	0	0.063867	0	0.0989333	0	0.773257	0.6332
GSM923969	0.213565	0.256059	0.175588	0.238973	0.0324729	0	0	0	0.0833422	0	0.658292	0.758395
GSM923970	0	0.295097	0	0.225848	0.247464	0	0.196713	0	0.0348777	0	0.638979	0.785992
GSM923971	0.166057	0.255209	0	0.299783	0.00926793	0	0.164997	0	0.104684	0	0.804362	0.593497
GSM923972	0.153101	0.0673092	0.259421	0.15349	0	0.177498	0.066615	0	0.122567	0	0.75621	0.660666
GSM923973	0.263523	0.144671	0.163064	0.247163	0	0	0.181578	0	0	0	0.78793	0.622386
GSM923974	0.182307	0.221327	0.11242	0.274125	0	0.0633906	0	0	0.14643	0	0.700014	0.713952
GSM923975	0.173823	0.21408	0.0796824	0.318293	0.129044	0	0.0690065	0	0.0160712	0	0.746086	0.665635
GSM923976	0.0833695	0.140525	0.299249	0.149639	0.0741818	0.0280926	0.0265531	0	0.19839	0	0.778064	0.638469
GSM923977	0.187584	0.109053	0.0236945	0.121805	0.0649832	0	0.0303098	0	0.46257	0	0.658511	0.762737
GSM923978	0.140442	0.1098	0	0.199678	0	0	0.17324	0	0.37684	0	0.763912	0.658564
GSM923979	0.182879	0.159717	0.0363848	0.298142	0	0.0257769	0.103145	0	0.193955	0	0.753911	0.663149
GSM923980	0.272392	0.230292	0	0.207812	0	0	0.0722617	0	0.217242	0	0.728701	0.683866
GSM923981	0.188352	0.184566	0	0.154946	0	0.0615437	0.126479	0	0.284114	0	0.777677	0.632054
GSM923982	0.182127	0.123908	0.124516	0.40703	0.00573268	0	0.073015	0	0.0836723	0	0.747203	0.67393
GSM923983	0.263094	0.014193	0.349029	0.221726	0	0	0.151958	0	0	0	0.73008	0.687326
GSM923984	0.203724	0.166124	0.226493	0.323981	0	0.0794907	0.000187276	0	0	0	0.690276	0.722198
GSM923985	0.223528	0.09563	0.140088	0.380049	0.130514	0	0.0276522	0	0.00253825	0	0.649422	0.759908
GSM923986	0.183041	0.049835	0	0.208048	0	0.139538	0.332733	0	0.086806	0	0.779499	0.626473
GSM923987	0.146619	0.110455	0.432007	0.193217	0.0539293	0	0.00512622	0	0.058647	0	0.757618	0.651523
GSM923988	0.150622	0.0726398	0.0144593	0.138809	0	0.0439582	0.330963	0	0.248549	0	0.787667	0.615192
GSM923989	0.350483	0.131393	0.0214362	0.247676	0	0	0.249012	0	0	0	0.698022	0.756755
GSM923990	0.24984	0.190418	0	0.196683	0	0.20814	0.0378762	0	0.117042	0	0.717028	0.69682
GSM923991	0.241584	0.0550196	0.189146	0.302404	0	0	0.160937	0	0.0509103	0	0.708202	0.705272
GSM923992	0.329151	0.083206	0.0299846	0.22386	0	0	0.310501	0	0.0232973	0	0.745545	0.697948
GSM923993	0.198804	0	0.0628676	0.460682	0.153057	0	0.124318	0	0.000271794	0	0.510619	0.859447
GSM923994	0.14664	0.0874913	0.201378	0.118081	0	0.058025	0.0926604	0	0.295724	0	0.701347	0.714396
GSM923995	0.0329066	0.0137809	0.0125115	0	0.0523922	0.647445	0.0826076	0	0.158357	0	0.515094	0.860154
GSM923996	0.203284	0.0599077	0.0466137	0.15331	0	0.043272	0.221007	0	0.272605	0	0.732033	0.680353
GSM923997	0.174768	0.177974	0.166963	0.291649	0	0.0104437	0.108102	0	0.0700998	0	0.806872	0.592111
GSM923998	0.268156	0.0911625	0	0.152212	0	0.0415775	0.335937	0	0.110955	0	0.742819	0.695141
GSM923999	0.112135	0.151252	0.0485992	0.271048	0	0.0847493	0.109478	0	0.222739	0	0.772384	0.654136
GSM924000	0.174548	0.135654	0.176062	0.237242	0	0.0293086	0.0871055	0	0.160081	0	0.745216	0.66829
GSM924001	0.182117	0.231221	0.0529846	0.171544	0	0.305803	0.0482853	0	0.00804562	0	0.676703	0.737686
GSM924002	0.142247	0.255123	0.0440144	0.267235	0	0.00913989	0.0854214	0	0.19682	0	0.767475	0.641478
GSM924003	0.14188	0.119678	0	0.326239	0	0.021358	0.266527	0	0.124318	0	0.631523	0.784793
GSM924004	0.255618	0.0865873	0.13559	0.24129	0.00163617	0	0.214535	0	0.0647433	0	0.672369	0.754193
GSM924005	0.1115	0.187262	0.0908693	0.377795	0.0151357	0	0.14377	0	0.0736679	0	0.701354	0.711481
GSM924006	0.187385	0.162931	0	0.326429	0.0559665	0	0.232591	0	0.0346961	0	0.664962	0.760334
GSM924007	0.1708	0.170916	0.198942	0.298075	0	0.0154029	0.145865	0	0	0	0.756215	0.656058
GSM924008	0.106943	0.0949088	0.1367	0.267027	0	0.0570917	0.325956	0	0.0113731	0	0.729198	0.697791
GSM924009	0.0689048	0.172351	0.328104	0.302804	0.031575	0	0.0962624	0	0	0	0.71463	0.700475
GSM924010	0.203838	0.0923801	0.184275	0.214905	0.113707	0	0.178152	0	0.0127446	0	0.711898	0.705555
GSM924011	0.137494	0.140618	0.289707	0.331395	0	0.0367545	0.0640313	0	0	0	0.724826	0.687663
GSM924012	0.14493	0.127449	0.191773	0.277273	0	0	0.258576	0	0	0	0.704304	0.730771
GSM924013	0.145828	0.313919	0.109366	0.256568	0	0	0.139141	0	0.0351769	0	0.696162	0.749356
GSM924014	0.22212	0.339558	0.0109446	0.386152	0	0.0151258	0	0	0.0261	0	0.698973	0.718172
GSM924015	0.129939	0.234516	0.0388681	0.272768	0.0665908	0	0.179134	0	0.0781846	0	0.698545	0.722797
GSM924016	0.0503628	0.150731	0.170438	0.265773	0	0.110886	0.17578	0	0.0760293	0	0.693055	0.719968
GSM924017	0.246699	0.409517	0.101868	0.110368	0	0	0.000435149	0	0.131112	0	0.745468	0.694466

## Sheet: TableS7
TableS7. Cell type abundance by patient (TCGA-LAML)
Mixture	AML_blast	CMP	GMP	HSC	LPC	LSC	MEP	MPP	RApos	P-value	Correlation	RMSE
TCGA-AB-2803	0	0.234899	0.307524	0.208692	0.248885	0	0	0	0	0	0.48871	0.897339
TCGA-AB-2807	0.0160377	0.256148	0	0.239715	0	0.0967815	0.141581	0	0.249737	0	0.723762	0.690377
TCGA-AB-2963	0	0.143477	0.355254	0.223375	0.265988	0.0119055	0	0	0	0	0.189387	1.08426
TCGA-AB-2826	0	0.0571812	0.345926	0.178029	0.418864	0	0	0	0	0	0.185232	1.07462
TCGA-AB-2867	0	0.0800401	0.588941	0.132031	0.0432776	0.138409	0.0173008	0	0	0	0.747321	0.663873
TCGA-AB-2818	0	0.300344	0	0.228458	0.234586	0.212391	0	0	0.0242207	0	0.0162354	1.17129
TCGA-AB-2808	0	0.0591134	0.516225	0.188647	0.16949	0	0.0665248	0	0	0	0.41957	0.958143
TCGA-AB-2853	0.00504246	0.00746108	0.011117	0.0181177	0.552953	0.405308	0	0	0	0	0.121111	1.14756
TCGA-AB-2854	0.0684037	0.322113	0.133761	0.380589	0	0.0327579	0.0532442	0	0.0091309	0	0.744127	0.667889
TCGA-AB-2822	0.208677	0.196713	0	0.0658727	0.266588	0.15674	0	0	0.105409	0	0.617298	0.788783
TCGA-AB-2805	0.0570726	0.0366061	0.0588297	0.0608515	0	0.320577	0.00147153	0	0.464591	0	0.0462703	1.0929
TCGA-AB-2840	0	0.00238964	0.473565	0	0.475379	0	0	0.0486658	0	0	0.664093	0.747799
TCGA-AB-2833	0.112529	0.0239101	0.172573	0.166776	0.39779	0	0	0	0.126422	0	0.064686	1.11218
TCGA-AB-2806	0	0.0357395	0.511488	0	0	0.444457	0	0	0.00831506	0	0.687144	0.727133
TCGA-AB-2828	0	0	0.525282	0.112489	0.349106	0.0131231	0	0	0	0	0.186052	1.1065
TCGA-AB-2819	0	0.0232065	0.45771	0.0827205	0.42281	0	0.0135529	0	0	0	0.661307	0.749719
TCGA-AB-2816	0	0.0238931	0.350881	0.0929734	0.48855	0.0321456	0	0	0.0115572	0	0.117594	1.12468
TCGA-AB-2812	0	0.0815847	0.293257	0.127128	0.498031	0	0	0	0	0	0.423285	0.929451
TCGA-AB-2814	0.0803666	0.153012	0	0.24523	0.0418551	0.216583	0	0	0.262954	0	0.536646	0.843412
TCGA-AB-2839	0	0.276502	0.17999	0.130138	0.22458	0.184257	0	0	0.00453244	0	0.694989	0.71816
TCGA-AB-2863	0	0.04208	0.507139	0.129821	0.173686	0.0378788	0.109394	0	0	0	0.748383	0.662401
TCGA-AB-2815	0	0.032306	0.415117	0.0776728	0.450881	0.0240228	0	0	0	0	0.204726	1.08644
TCGA-AB-2834	0	0.123937	0.458799	0.227239	0.180527	0	0.00949759	0	0	0	0.15166	1.12754
TCGA-AB-2842	0	0.0119071	0.0643789	0.0610875	0.856857	0	0.00576947	0	0	0	0.0366537	1.18222
TCGA-AB-2849	0.0392067	0.147859	0	0.176335	0	0.136852	0.362056	0	0.137692	0	0.758715	0.657762
TCGA-AB-2964	0	0.295906	0.304886	0.182626	0	0.0862574	0.115554	0	0.0147714	0	0.768249	0.64897
TCGA-AB-2903	0	0.0633972	0.212459	0.0307667	0.693377	0	0	0	0	0	0.651549	0.757675
TCGA-AB-2965	0	0.245074	0	0.0755391	0.621615	0	0	0	0.0577713	0	-0.000238335	1.18825
TCGA-AB-2966	0	0.0683925	0.515749	0.00504185	0	0.179925	0.0716372	0	0.159255	0	0.747502	0.663338
TCGA-AB-2967	0.0417325	0.396733	0.0162932	0.235621	0.0165593	0.165547	0.11824	0	0.00927472	0	0.171507	1.2074
TCGA-AB-2959	0.0139742	0.0611589	0.0214697	0.018258	0	0.324868	0.0410235	0	0.519248	0	0.512841	0.85956
TCGA-AB-2917	0	0.142162	0.38159	0.266684	0.0151629	0.100404	0.0939981	0	0	0	0.530827	0.867988
TCGA-AB-2913	0	0.09233	0.184489	0	0.482903	0.214506	0.0257719	0	0	0	0.446402	0.92242
TCGA-AB-2892	0	0.0753412	0.353084	0.11995	0.451625	0	0	0	0	0	0.251889	1.0468
TCGA-AB-2969	0.0263702	0	0.0747997	0.175431	0.71556	0	0	0	0.00783919	0	0.0183	1.15973
TCGA-AB-2970	0.096221	0.227586	0.0834066	0.0964891	0	0.160693	0.0657604	0	0.269844	0	0.260449	1.04946
TCGA-AB-2911	0.110091	0.0434058	0.34979	0.125199	0.242318	0.115533	0	0	0.0136633	0	0.16363	1.10325
TCGA-AB-2904	0.0785096	0.31229	0	0.247883	0	0.0978287	0.0532547	0	0.210234	0	0.771698	0.63953
TCGA-AB-2912	0	0.0217208	0.193378	0	0.166666	0.291568	0.00856674	0	0.318101	0	0.0516595	1.11401
TCGA-AB-2971	0	0.0238238	0.534368	0.0661537	0.225599	0.150056	0	0	0	0	0.126789	1.15632
TCGA-AB-2972	0	0.240823	0.0661998	0.254447	0	0.114697	0.312277	0	0.0115551	0	0.823123	0.574481
TCGA-AB-2973	0.294117	0.0304551	0.119572	0.28153	0.0833154	0.19101	0	0	0	0	0.0433089	1.14919
TCGA-AB-2916	0.110604	0.251422	0.0392271	0.328916	0	0.196612	0	0	0.0732192	0	0.248169	1.03851
TCGA-AB-2914	0	0.0441065	0.406894	0.0640509	0.180777	0.304172	0	0	0	0	0.43196	0.933574
TCGA-AB-2955	0	0.0280575	0.304494	0	0.0478139	0.467343	0.0859337	0.0663583	0	0	0.724193	0.691595
TCGA-AB-2975	0	0	0.441434	0	0.462198	0	0	0.0963682	0	0	0.675472	0.736371
TCGA-AB-2976	0	0.15942	0	0.0810072	0.735355	0	0	0	0.0242182	0	0.169593	1.08846
TCGA-AB-2933	0	0.0436765	0.486672	0.0811231	0.0811833	0.117858	0.0573061	0	0.13218	0	0.182578	1.10614
TCGA-AB-2883	0	0.0260576	0.708795	0.136968	0.127741	0	0.000438161	0	0	0	0.363813	1.02766
TCGA-AB-2978	0	0.248928	0.452373	0	0.259847	0	0	0.0388532	0	0	0.433275	0.98795
TCGA-AB-2980	0	0.13384	0.388377	0.244131	0.112783	0	0.120868	0	0	0	0.810439	0.588077
TCGA-AB-2942	0	0.0160653	0.565631	0.0108259	0.385091	0.0223868	0	0	0	0	0.480458	0.91959
TCGA-AB-2876	0	0.321218	0.205081	0.138775	0.0359574	0.28251	0	0	0.0164584	0	0.528606	0.87415
TCGA-AB-2878	0	0.419481	0.176885	0.234296	0.0638045	0.0407922	0.0588698	0	0.00587161	0	0.727945	0.702697
TCGA-AB-2893	0	0.00436348	0.0903121	0.201269	0.684944	0	0	0	0.0191114	0	0.0455518	1.13683
TCGA-AB-2983	0.0545465	0.127948	0.0641944	0	0.26581	0.0992694	0.0363872	0.0998646	0.25198	0	0.212415	1.03389
TCGA-AB-2894	0.316176	0.160925	0.0125734	0.261085	0.248046	0	0	0	0.00119472	0	0.602923	0.802907
TCGA-AB-2937	0	0.0263652	0.39104	0.188695	0.363068	0.0186664	0.0121646	0	0	0	0.696802	0.719607
TCGA-AB-2984	0	0.0302423	0.601122	0.0532851	0.291778	0	0.023573	0	0	0	0.730666	0.683367
TCGA-AB-2985	0.309356	0.0579361	0.036644	0.185293	0.386602	0	0	0	0.0241686	0	0.0677205	1.15304
TCGA-AB-2986	0.00259946	0.29999	0	0.102561	0.565	0	0	0	0.0298505	0	0.584673	0.815159
TCGA-AB-2987	0.329059	0	0	0.132986	0.160532	0.155673	0.0502595	0	0.171491	0	0.0693758	1.13776
TCGA-AB-2991	0	0.0285562	0.642829	0.138352	0.163918	0	0.026344	0	0	0	0.742385	0.669809
TCGA-AB-2820	0.322989	0.252375	0	0	0	0.134474	0	0	0.290163	0	0.674681	0.744939
TCGA-AB-2992	0	0.0712565	0.698518	0.127239	0	0.0586045	0.044382	0	0	0	0.665579	0.769089
TCGA-AB-2993	0	0.0868758	0.261117	0.070331	0.530274	0.0514022	0	0	0	0	0.571361	0.823715
TCGA-AB-2994	0	0.0900862	0.573433	0.186534	0.149947	0	0	0	0	0	0.703895	0.710467
TCGA-AB-2821	0	0.0929345	0.471845	0.236192	0.115215	0.0137167	0.0606832	0	0.00941296	0	0.556136	0.844434
TCGA-AB-2995	0.034611	0.363572	0	0.285489	0	0.0967759	0.192554	0	0.0269976	0	0.784969	0.630454
TCGA-AB-2996	0	0.16999	0.434917	0.193727	0.0863792	0.0504057	0.0645812	0	0	0	0.441195	0.954828
TCGA-AB-2925	0	0.0164804	0.553292	0.167193	0.263035	0	0	0	0	0	0.215476	1.08775
TCGA-AB-2870	0	0.0162909	0.595591	0	0.388118	0	0	0	0	0	0.521458	0.890386
TCGA-AB-2884	0.0390084	0.109277	0.36666	0	0.268249	0	0	0.216805	0	0	0.255055	1.0444
TCGA-AB-2929	0.103436	0.201955	0	0.462319	0	0.0662914	0.0664408	0	0.0995575	0	0.645124	0.763886
TCGA-AB-2950	0	0.0278915	0.49796	0.103412	0.313071	0	0.0576661	0	0	0	0.697019	0.716423
TCGA-AB-2877	0	0.00793877	0.463606	0.126152	0.402303	0	0	0	0	0	0.523742	0.863317
TCGA-AB-2880	0	0.0243393	0.538507	0.0282125	0.342924	0.0519021	0.0141153	0	0	0	0.588256	0.82317
TCGA-AB-2998	0	0.035826	0.503156	0	0.456024	0	0	0.00499362	0	0	0.671149	0.743913
TCGA-AB-2874	0	0.0178006	0.473301	0.0736795	0.435219	0	0	0	0	0	0.669422	0.742392
TCGA-AB-2890	0.217571	0.119833	0	0.352715	0	0.0829754	0.135292	0	0.0916143	0	0.72781	0.686522
TCGA-AB-2885	0.175537	0.245436	0	0.338182	0	0.0946421	0.0531797	0	0.093024	0	0.735677	0.677578
TCGA-AB-2900	0	0.086726	0.613872	0	0.299402	0	0	0	0	0	0.548359	0.879234
TCGA-AB-2891	0	0.0155727	0.637697	0.0163875	0.227954	0	0	0	0.102388	0	0.623258	0.79344
TCGA-AB-2898	0.0692097	0.0142631	0.61371	0.226183	0	0.0287811	0.0478534	0	0	0	0.683164	0.734068
TCGA-AB-2901	0.141972	0	0	0.0113324	0.82124	0	0.0254559	0	0	0	0.375224	0.979887
TCGA-AB-2881	0	0.048815	0.682733	0.00625662	0.252647	0.00954829	0	0	0	0	0.682619	0.746207
TCGA-AB-2873	0.261944	0.218673	0.0385976	0.383844	0	0	0.0832895	0	0.0136524	0	0.133874	1.18535
TCGA-AB-2897	0	0.0302492	0.630484	0	0.339267	0	0	0	0	0	0.712146	0.706897
TCGA-AB-2869	0	0.203171	0.375296	0.0869727	0.334561	0	0	0	0	0	0.574117	0.835688
TCGA-AB-2871	0.152846	0.430055	0	0.33211	0.0144437	0	0.0166019	0	0.0539437	0	0.735983	0.688295
TCGA-AB-2895	0.00881673	0.0206707	0.134463	0	0.425568	0.324265	0	0.0862155	0	0	0.541879	0.844515
TCGA-AB-2887	0	0.073892	0.511613	0	0.0258296	0.189875	0.0985073	0	0.100283	0	0.856719	0.519833
TCGA-AB-2879	0	0	0.443435	0	0.414311	0	0	0.142255	0	0	0.591473	0.807891
TCGA-AB-2889	0	0.073953	0.389897	0.116026	0.420123	0	0	0	0	0	0.561479	0.833186
TCGA-AB-2875	0	0.0532207	0.382334	0.191259	0.364191	0	0.00899563	0	0	0	0.683724	0.730529
TCGA-AB-2886	0	0.0631913	0.396114	0.124443	0.416251	0	0	0	0	0	0.666402	0.744521
TCGA-AB-2872	0	0.0324324	0.610641	0.0627911	0.24931	0	0.0448258	0	0	0	0.683773	0.736562
TCGA-AB-3012	0	0.0428156	0.714234	0.0391281	0.203822	0	0	0	0	0	0.734596	0.686196
TCGA-AB-2858	0	0.0960029	0.336647	0.121211	0.446139	0	0	0	0	0	0.611003	0.79178
TCGA-AB-2847	0	0.170487	0.408239	0.177469	0	0.108219	0.135586	0	0	0	0.81362	0.580954
TCGA-AB-3011	0	0.0228627	0.604289	0.147381	0.225467	0	0	0	0	0	0.783825	0.622081
TCGA-AB-2848	0	0.0708967	0.494602	0.113074	0.143521	0.159156	0	0	0.0187513	0	0.224176	1.08426
TCGA-AB-2866	0.0686435	0	0.214035	0.184522	0.504544	0	0	0	0.0282557	0	0.0621382	1.12524
TCGA-AB-2846	0	0.0235299	0.608887	0.0180161	0.349567	0	0	0	0	0	0.528186	0.885083
TCGA-AB-2836	0.282553	0.0724292	0.157178	0.264717	0.133809	0	0.0893139	0	0	0	0.163883	1.13227
TCGA-AB-2844	0	0.0720022	0.670035	0.129945	0.114824	0	0.0131945	0	0	0	0.551901	0.873471
TCGA-AB-2830	0.0147301	0.213944	0.356559	0.272379	0	0.0938408	0.0344465	0	0.0141008	0	0.766157	0.642735
TCGA-AB-2862	0	0.051892	0.528111	0.17185	0.248147	0	0	0	0	0	0.698837	0.714264
TCGA-AB-3002	0	0.0925984	0.330201	0.0445727	0.30183	0	0	0	0.230798	0	0.424221	0.922791
TCGA-AB-2817	0	0.0721396	0.536752	0.109224	0.141266	0.11192	0	0	0.0286991	0	0.591771	0.815849
TCGA-AB-2865	0	0	0.399537	0	0.228799	0	0	0.277196	0.0944678	0	0.310902	0.982315
TCGA-AB-2810	0	0.0985315	0.256291	0.100835	0.544342	0	0	0	0	0	0.518548	0.862966
TCGA-AB-2838	0	0.131216	0.399139	0.297586	0.172059	0	0	0	0	0	0.368785	0.969166
TCGA-AB-2868	0.096181	0.13501	0.451566	0.209456	0	0.0728689	0.0349175	0	0	0	0.729946	0.684074
TCGA-AB-2837	0	0.150628	0	0.136002	0.472321	0.141046	0	0	0.100003	0	0.0225138	1.13968
TCGA-AB-2860	0.0188085	0.219509	0.212937	0.310613	0.212046	0	0.00270912	0	0.0233772	0	0.283139	1.01836
TCGA-AB-3005	0.0459245	0.000490431	0.311447	0.302166	0.329457	0	0.0105155	0	0	0	0.159253	1.06598
TCGA-AB-2824	0.0304393	0.306636	0.019222	0.3129	0	0.0540633	0.268715	0	0.00802387	0	0.764352	0.666705
TCGA-AB-2843	0.134442	0.191715	0.0225269	0.409386	0	0.0282551	0.180269	0	0.0334062	0	0.797407	0.604109
TCGA-AB-2855	0	0.0334327	0.414589	0.00484546	0.49474	0	0	0	0.0523932	0	0.563002	0.835383
TCGA-AB-2832	0.186493	0	0.00059676	0.180616	0.599013	0	0	0	0.0332816	0	0.179002	1.06984
TCGA-AB-2857	0.0149789	0.123189	0.317824	0.260453	0	0.0644462	0.219109	0	0	0	0.785872	0.618091
TCGA-AB-2861	0.166672	0	0.0676357	0.140734	0.624958	0	0	0	0	0	0.0384233	1.15773
TCGA-AB-2835	0.0360074	0.012937	0.122842	0.19005	0.60307	0	0	0	0.0350937	0	0.05981	1.12343
TCGA-AB-2851	0	0.02416	0.201129	0.119031	0.65568	0	0	0	0	0	0.122124	1.11095
TCGA-AB-3008	0.0379836	0.122299	0.228232	0.247394	0	0.124297	0.229478	0	0.010317	0	0.803623	0.594986
TCGA-AB-2859	0.147897	0.0829601	0.0392543	0	0.521271	0.010017	0	0.1986	0	0	0.462594	0.896785
TCGA-AB-2813	0	0.0921441	0.396115	0.238202	0.262617	0	0.0109211	0	0	0	0.156604	1.09893
TCGA-AB-3009	0	0.0236733	0.476732	0.0141815	0.485414	0	0	0	0	0	0.67697	0.736668
TCGA-AB-3001	0	0.0639537	0.554861	0.200154	0.108937	0	0.0720944	0	0	0	0.837916	0.550613
TCGA-AB-2856	0	0.0210459	0.598787	0.103817	0.259683	0	0.0166671	0	0	0	0.584722	0.826982
TCGA-AB-3007	0	0.0970201	0.423495	0.213808	0.230936	0	0.0347407	0	0	0	0.640819	0.767498
TCGA-AB-2823	0	0.0206655	0.411313	0.0491554	0.498488	0.0176047	0.00277374	0	0	0	0.657162	0.753354
TCGA-AB-2940	0.157672	0.177971	0.354187	0.229568	0	0.0425375	0.0380639	0	0	0	0.765286	0.643937
TCGA-AB-2938	0	0.149325	0	0.0550654	0.11065	0.00710772	0.677851	0	0	0	0.781298	0.805769
TCGA-AB-3000	0	0.0238108	0.560642	0.167835	0.137061	0.0599156	0.0507359	0	0	0	0.74382	0.667622
TCGA-AB-2954	0	0	0.486649	0	0.473758	0	0	0.0395929	0	0	0.354287	1.00076
TCGA-AB-3006	0	0.234236	0.265621	0.256376	0.20573	0.00917354	0.0288634	0	0	0	0.396001	0.963997
TCGA-AB-2899	0.0807338	0.209456	0	0.344506	0.0941604	0	0.00609282	0	0.26505	0	0.1229	1.07663
TCGA-AB-2825	0.0834295	0	0.140445	0.0638917	0.712234	0	0	0	0	0	0.0620939	1.15998
TCGA-AB-2948	0.0540672	0.114707	0.522198	0.21244	0	0.0759981	0.0205901	0	0	0	0.525968	0.881934
TCGA-AB-2941	0	0.0700987	0	0	0.505694	0	0.0332544	0.390953	0	0	0.136248	1.05837
TCGA-AB-2935	0	0.143293	0.459223	0.180644	0.21684	0	0	0	0	0	0.236008	1.08318
TCGA-AB-2931	0	0.0966444	0.158943	0	0.507836	0	0	0	0.236577	0	0.587906	0.808105
TCGA-AB-2910	0	0.0207229	0.522191	0.0925806	0.364506	0	0	0	0	0	0.544789	0.853808
TCGA-AB-2927	0.212812	0.180337	0	0.208504	0	0.0764844	0	0	0.321863	0	0.547468	0.837293
TCGA-AB-2932	0	0.0225532	0.367964	0.232632	0.376851	0	0	0	0	0	0.1	1.1127
TCGA-AB-2908	0	0.121413	0.544026	0.204722	0	0.0374067	0.0924321	0	0	0	0.781091	0.624719
TCGA-AB-2939	0	0.18829	0.408289	0.248105	0.0631615	0.0921551	0	0	0	0	0.62682	0.782163
TCGA-AB-2915	0.136494	0.186486	0	0.39487	0	0.0874388	0.169502	0	0.025209	0	0.736274	0.675944
TCGA-AB-2919	0	0.0369503	0.483988	0.161134	0.275555	0	0.0423734	0	0	0	0.774651	0.636785
TCGA-AB-2918	0	0.0777652	0.349395	0.01659	0.55625	0	0	0	0	0	0.517336	0.873815
TCGA-AB-2930	0	0.194475	0.469875	0.0916306	0.201774	0.0422451	0	0	0	0	0.693912	0.725217
TCGA-AB-2921	0.122871	0.0642074	0.0650758	0.117158	0.5026	0	0	0	0.128087	0	0.185714	1.05721
TCGA-AB-2924	0.139776	0.120722	0.237564	0.259637	0	0.12804	0.0875325	0	0.0267282	0	0.16138	1.12299
TCGA-AB-2928	0	0	0.374357	0	0.449452	0	0	0.176191	0	0	0.69178	0.724535
TCGA-AB-2936	0.102916	0.174068	0	0.171367	0	0.176696	0.202326	0	0.172627	0	0.727898	0.684812
TCGA-AB-2943	0.103758	0.274209	0	0.280501	0	0.140099	0.134222	0	0.0672114	0	0.701867	0.714968
TCGA-AB-2934	0.250221	0.112119	0.38923	0	0	0.174828	0	0	0.0736013	0	0.566866	0.85978
TCGA-AB-2944	0	0.0653376	0	0	0.000759003	0.499005	0	0.0495179	0.38538	0	0.498571	0.867249
TCGA-AB-2946	0	0.0207536	0.608916	0.120328	0	0.190161	0.0598413	0	0	0	0.605589	0.811421
TCGA-AB-2956	0.0724741	0.00322174	0.0177955	0.166318	0.72119	0	0	0	0.0190008	0	0.174897	1.07643
TCGA-AB-2882	0	0.354479	0.316701	0.224732	0	0.104088	0	0	0	0	0.861561	0.508658
TCGA-AB-2909	0	0.0310269	0.448124	0	0.370716	0.0920441	0	0	0.0580886	0	0.533312	0.861025
TCGA-AB-2988	0.081903	0.0648872	0.264187	0.122302	0.464032	0.00268948	0	0	0	0	0.402566	0.945421
TCGA-AB-2982	0	0.0338168	0.667759	0.144109	0.121995	0	0.0323197	0	0	0	0.752046	0.659633
TCGA-AB-2888	0	0.0465392	0.515058	0.125489	0	0.312914	0	0	0	0	0.163835	1.12097
TCGA-AB-2990	0	0.0434447	0.485693	0.0517713	0.419091	0	0	0	0	0	0.627973	0.782593
TCGA-AB-2845	0	0.0360206	0.585871	0.132862	0.188496	0.0172481	0.0395027	0	0	0	0.760682	0.648216
TCGA-AB-2949	0	0.0187274	0.300352	0.120869	0.250022	0.0259157	0.0514975	0	0.232616	0	0.277379	0.99982
TCGA-AB-2981	0.0136445	0.178027	0	0.205278	0.324586	0.236833	0	0	0.0416313	0	0.0157438	1.14287
TCGA-AB-2999	0	0.0918972	0.574407	0.20879	0.124906	0	0	0	0	0	0.770355	0.637348
TCGA-AB-2896	0	0.112852	0.0226688	0	0.814475	0.0500045	0	0	0	0	0.333091	1.00538
TCGA-AB-2952	0.0344508	0.284376	0.257862	0.320726	0	0.0430821	0.0479729	0	0.0115295	0	0.788311	0.614822
TCGA-AB-2920	0.020482	0.0388202	0.535891	0	0.404806	0	0	0	0	0	0.565557	0.847655
TCGA-AB-2841	0	0.200104	0.571816	0.224088	0	0.00399142	0	0	0	0	0.849428	0.527395
TCGA-AB-2811	0.125939	0.0166506	0.44046	0	0.404398	0	0	0	0.0125519	0	0.220818	1.10477
TCGA-AB-2979	0.0818626	0.0768335	0.265152	0.260542	0	0.101532	0.20685	0	0.00722787	0	0.823318	0.570829
TCGA-AB-2977	0.265752	0.0858646	0.364616	0.248403	0	0	0.0229861	0	0.0123788	0	0.549484	0.861522

## Sheet: TableS8
TableS8. Cell type abundance by patient (Beat AML)
Mixture	AML_blast	CMP	GMP	HSC	LPC	LSC	MEP	MPP	RApos	P-value	Correlation	RMSE
12-00023	0	0.0650546	0.246195	0	0.436293	0	0	0	0.252457	0	0.0928164	1.10589
12-00051	0.0546081	0.0331563	0	0	0.71516	0	0.105909	0.0911667	0	0	0.52094	0.859252
12-00066	0	0.0318281	0.55825	0.0422209	0.3677	0	0	0	0	0	0.227914	1.10274
12-00150	0	0.0208461	0.312498	0.140941	0.525714	0	0	0	0	0	0.232972	1.04428
12-00211	0	0.0458024	0.0638005	0.243614	0.646783	0	0	0	0	0	0.332746	0.968874
12-00258	0.00250757	0	0.41551	0.143326	0.438656	0	0	0	0	0	0.153692	1.1002
12-00294	0	0.0510666	0.312107	0	0.458974	0	0	0	0.177853	0	0.427372	0.922363
12-00372	0.0247804	0.0573147	0.518265	0.132768	0	0.266872	0	0	0	0	0.580052	0.823403
12-00423	0	0.0437245	0.714457	0.139813	0.0738145	0	0.0281911	0	0	0	0.715618	0.707056
12-00426	0	0.0380168	0.537314	0.15897	0.265699	0	0	0	0	0	0.780577	0.629295
13-00007	0	0.00978676	0	0.11373	0.845055	0	0.0165845	0	0.014844	0	0.587712	0.809392
13-00028	0	0.0509567	0.451945	0	0.497098	0	0	0	0	0	0.691767	0.721821
13-00034	0	0	0.361466	0.111448	0.527086	0	0	0	0	0	0.229302	1.05508
13-00098	0	0.052926	0.558878	0.100208	0.217506	0.0704818	0	0	0	0	0.647271	0.766125
13-00118	0	0.320446	0	0.316912	0.361064	0	0	0	0.00157814	0	0.210361	1.06037
13-00123	0.0780082	0	0.0314633	0.203691	0.664467	0	0	0	0.0223711	0	0.0529168	1.12776
13-00145	0	0.0548771	0	0	0.640434	0	0	0.173686	0.131003	0	0.458848	0.892126
13-00146	0	0	0.302072	0.190482	0.507446	0	0	0	0	0	0.580046	0.813481
13-00147	0	0.0568507	0.061049	0	0.690676	0	0	0.145751	0.0456739	0	0.384669	0.94358
13-00149	0	0.0364604	0.464972	0.156448	0.284817	0	0.0573027	0	0	0	0.704016	0.709156
13-00150	0.0156834	0.0380046	0	0.177126	0.342872	0.0879103	0	0	0.338403	0	0.242927	0.998458
13-00157	0	0.108656	0.180684	0.150229	0.560431	0	0	0	0	0	0.223	1.04452
13-00160	0	0.147018	0.524369	0.152769	0.147482	0	0.028362	0	0	0	0.51332	0.898626
13-00163	0	0	0.484968	0.0108819	0.50415	0	0	0	0	0	0.298	1.0432
13-00165	0	0.0680993	0.264684	0	0.434057	0.00755614	0	0.0808963	0.144707	0	0.537243	0.843684
13-00166	0.0723843	0	0	0	0.655632	0	0.0387613	0.0501686	0.183054	0	0.499161	0.869086
13-00186	0	0	0.415224	0	0.195845	0	0	0.30248	0.0864508	0	0.340356	0.964283
13-00195	0.0678536	0.0117606	0.00340865	0.285607	0.586142	0	0.00557523	0	0.0396525	0	0.0560782	1.1074
13-00202	0	0	0.47717	0.104896	0.417934	0	0	0	0	0	0.195162	1.09172
13-00204	0	0.00700824	0.367824	0.115327	0.509841	0	0	0	0	0	0.653319	0.75597
13-00226	0	0.0947404	0.510145	0.0526199	0.342495	0	0	0	0	0	0.669805	0.7458
13-00232	0	0.0333654	0.621081	0	0.345554	0	0	0	0	0	0.722817	0.693989
13-00245	0	0.0316214	0.346392	0.249752	0.372234	0	0	0	0	0	0.247616	1.02401
13-00250	0	0.349811	0.418033	0.198759	0	0.0333968	0	0	0	0	0.812118	0.587825
13-00253	0.178264	0.00210235	0.0131078	0	0.291652	0	0	0.514873	0	0	0.311051	0.963822
13-00255	0.041988	0.0778635	0.0594092	0	0.376846	0.149223	0	0.29467	0	0	0.0366353	1.11388
13-00260	0	0.077549	0.322468	0.130461	0.469522	0	0	0	0	0	0.59038	0.807016
13-00262	0.0685863	0.0024363	0.0342085	0	0.57851	0.24205	0	0.0742092	0	0	0.501258	0.876619
13-00266	0	0.0166906	0.163242	0	0.620056	0	0	0.200011	0	0	0.381313	0.944394
13-00270	0	0.044721	0.516516	0.0901484	0.348615	0	0	0	0	0	0.322605	1.02342
13-00281	0.0152294	0.0164828	0.0496162	0	0.581495	0	0.0277981	0.309378	0	0	0.261265	1.00149
13-00331	0	0	0.292327	0.123287	0.584385	0	0	0	0	0	0.741606	0.68012
13-00338	0	0.0121254	0.606904	0.0769789	0.247904	0.0540071	0	0	0.00208114	0	0.641839	0.773222
13-00342	0.0406378	0.119308	0.45868	0.242621	0	0.0407781	0.0979746	0	0	0	0.803481	0.594799
13-00353	0.0019998	0.0202416	0.339517	0.151003	0.487239	0	0	0	0	0	0.283686	1.01442
13-00354	0.0565599	0.0343992	0.233494	0	0.388462	0	0	0.287086	0	0	0.243937	1.0156
13-00365	0.254566	0.081875	0.261336	0.218041	0.184182	0	0	0	0	0	0.479113	0.900376
13-00384	0.215877	0	0.418598	0.338112	0.0274132	0	0	0	0	0	0.495551	0.880949
13-00393	0.00824164	0.0876867	0.569099	0.28388	8.33459e-05	0	0.0510096	0	0	0	0.607071	0.807703
13-00396	0.292557	0.063167	0.160411	0.315453	0.144369	0	0	0	0.0240423	0	0.273337	1.02207
13-00406	0	0	0.38967	0.0779411	0.532389	0	0	0	0	0	0.151997	1.11092
13-00409	0	0	0.461444	0.00504425	0.533512	0	0	0	0	0	0.184905	1.11622
13-00420	0	0.0198876	0.530445	0.105114	0.344553	0	0	0	0	0	0.377966	0.981006
13-00425	0.0398244	0.00158076	0.00706843	0.0647722	0.886754	0	0	0	0	0	0.205117	1.08382
13-00450	0.0825399	0	0	0	0.608079	0.0167521	0.0164138	0.276215	0	0	0.549862	0.834092
13-00454	0	0.00617188	0.208299	0.059361	0.726168	0	0	0	0	0	0.439634	0.921189
13-00466	0.469574	0	0	0	0.147127	0.0491898	0	0.33163	0.00247946	0	0.322457	0.999366
13-00468	0	0.208507	0.406495	0.183864	0.16479	0	0	0	0.0363438	0	0.297955	1.04555
13-00487	0	0.0204655	0.430706	0.0699431	0.478885	0	0	0	0	0	0.38039	0.971058
13-00493	0.0235849	0	0.183924	0	0.707797	0	0	0.0846935	0	0	0.579196	0.816055
13-00496	0	0	0.499136	0	0.500864	0	0	0	0	0	0.524949	0.874756
13-00500	0.25237	0.0321119	0	0.0653292	0.164596	0.0613348	0	0	0.424258	0	0.22576	1.01901
13-00513	0	0	0.433439	0.124604	0.441956	0	0	0	0	0	0.276616	1.0311
13-00515	0.0753105	0.0393066	0.492887	0.149359	0.243137	0	0	0	0	0	0.255056	1.06428
13-00522	0	0.121555	0.276281	0	0.394319	0	0	0.207845	0	0	0.358928	0.964628
13-00532	0	0.024009	0.217254	0.151598	0.590045	0	0.0170946	0	0	0	0.492177	0.875549
13-00544	0	0.039797	0.606497	0.0463189	0.307387	0	0	0	0	0	0.767512	0.639997
13-00545	0.128051	0.0389481	0.00968502	0	0.38168	0	0	0.441635	0	0	0.329727	0.956993
13-00546	0.028077	0.048176	0	0	0.449924	0.00659961	0.0245254	0.374289	0.0684094	0	0.417036	0.910519
13-00551	0.060698	0.0416516	0	0	0.697076	0	0	0.115754	0.08482	0	0.133217	1.09099
13-00552	0.0298855	0.0341614	0	0	0.022268	0.518725	0	0.147952	0.247008	0	0.163165	1.04548
13-00557	0	0.0895421	0.488457	0.0565235	0.310423	0	0	0	0.0550548	0	0.358662	0.999075
13-00558	0	0.0543507	0.354466	0.055218	0.535965	0	0	0	0	0	0.309985	1.01574
13-00563	0	0	0.293639	0.203886	0.502476	0	0	0	0	0	0.183383	1.06088
13-00572	0.0596018	0.00828329	0	0.239992	0	0.0118263	0.680296	0	0	0	0.776928	0.734443
13-00573	0.0626923	0.0810661	0	0.170632	0.621555	0	0	0	0.0640546	0	0.0995555	1.09818
13-00578	0.0927579	0.153661	0.00620238	0	0.643746	0.0854563	0	0	0.018176	0	0.412103	0.947818
13-00581	0.000731344	0.0656116	0.611245	0.194505	0.050476	0.0391956	0.0382348	0	0	0	0.684682	0.732851
13-00593	0	0.104112	0.504768	0.167989	0.223131	0	0	0	0	0	0.450006	0.930433
13-00601	0	0.272889	0.348655	0.28683	0.0916261	0	0	0	0	0	0.445749	0.94219
13-00602	0.00428666	0	0.467081	0.0249704	0.503662	0	0	0	0	0	0.494787	0.894005
13-00615	0	0.0298994	0.254105	0	0.683071	0	0	0	0.0329245	0	0.436964	0.926505
13-00619	0.0271284	0	0	0	0.535203	0.389808	0	0.0452868	0.00257428	0	0.558622	0.836632
13-00625	0	0.0167164	0.631864	0.018097	0.0831082	0.129912	0	0	0.120302	0	0.504561	0.896682
13-00650	0	0	0.164858	0.0358568	0.760845	0	0	0	0.0384402	0	0.642252	0.765335
13-00655	0	0.207125	0	0.200097	0.548145	0	0	0	0.0446327	0	0.0733105	1.11455
13-00658	0	0.214414	0.310754	0.147503	0.327329	0	0	0	0	0	0.407857	0.957342
13-00659	0	0	0.651682	0.0905005	0.257818	0	0	0	0	0	0.272301	1.08011
13-00660	0.146252	0.143978	0.0677855	0	0.107148	0.0335546	0	0.0580893	0.443193	0	0.187932	1.04601
14-00001	0	0.0559481	0.395458	0.0886672	0.459926	0	0	0	0	0	0.538294	0.851637
14-00012	0.0601123	0.0265485	0.0238785	0.255812	0.599452	0	0	0	0.0341966	0	0.0441563	1.1171
14-00015	0.0184475	0	0.100045	0.0593354	0.822172	0	0	0	0	0	0.226894	1.06453
14-00021	0	0.0238427	0.337465	0	0.319391	0	0	0.319301	0	0	0.148266	1.06775
14-00023	0.286947	0.0911714	0.0608861	0.387035	0.165629	0	0	0	0.00833085	0	0.125241	1.09814
14-00026	0.163875	0.00239075	0	0	0.348464	0.0200077	0	0.414127	0.0511347	0	0.388731	0.925894
14-00034	0	0.136566	0.545788	0.208036	0.0248316	0.0495716	0.0230847	0	0.0121219	0	0.854934	0.524702
14-00041	0.128222	0.488847	0.0681267	0.309163	0	0	0	0	0.00564179	0	0.78777	0.634028
14-00044	0.00642697	0	0.0492558	0.0781573	0.86616	0	0	0	0	0	0.662661	0.747717
14-00045	0	0.00222092	0.179643	0	0.522056	0.015479	0.00618377	0	0.274418	0	0.471983	0.885651
14-00053	0.0187271	0.127695	0	0	0.398342	0	0	0.41099	0.0442464	0	0.173994	1.03155
14-00060	0	0.00778531	0.152464	0	0.393148	0	0	0.446603	0	0	0.210815	1.0135
14-00061	0	0.0788522	0	0.0470094	0.543507	0	0	0	0.330631	0	0.203496	1.02909
14-00063	0.00394615	0.0647934	0.50415	0.100923	0.071543	0.105359	0	0	0.149285	0	0.539	0.851823
14-00064	0.068734	0.251586	0.189667	0.365986	0	0.00349229	0.120534	0	0	0	0.816439	0.577297
14-00078	0	0.0976771	0.295394	0.030327	0.444285	0	0	0	0.132317	0	0.328874	0.988867
14-00081	0	0.0563826	0.530026	0.178245	0.233947	0	0.00139953	0	0	0	0.586944	0.816057
14-00083	0	0.016533	0.387535	0.149375	0.446557	0	0	0	0	0	0.547674	0.839661
14-00092	0	0.415041	0	0.255617	0.28666	0	0	0	0.0426824	0	0.3938	0.974212
14-00096	0.233212	0.0964108	0	0.253366	0.28689	0	0.076149	0	0.0539722	0	0.397149	0.945473
14-00113	0.0765122	0.0871204	0.0490424	0	0	0.726108	0	0.0612169	0	0	0.147815	1.09931
14-00125	0	0.00189098	0.369549	0.0173778	0.605236	0	0	0	0.00594585	0	0.422863	0.942014
14-00126	0	0.00200944	0.538968	0.00991746	0.449105	0	0	0	0	0	0.335567	1.02519
14-00127	0	0.01334	0.24598	0	0.588749	0	0	0	0.15193	0	0.4028	0.937963
14-00135	0	0.00831186	0.536947	0.180115	0.260126	0	0	0	0.014501	0	0.425006	0.937627
14-00141	0	0	0.284655	0.0678994	0.647445	0	0	0	0	0	0.7086	0.706868
14-00152	0	0.0152078	0.601999	0.126455	0.256339	0	0	0	0	0	0.407714	0.968104
14-00175	0.53294	0.0226437	0	0.0229791	0.309427	0.0927028	0	0.00289284	0.0164143	0	0.138445	1.18603
14-00184	0.097172	0	0	0.191598	0.547636	0	0	0	0.163593	0	0.343576	0.957005
14-00193	0	0.00595489	0.651955	0.0912851	0.162677	0.0619225	0	0	0.0262054	0	0.632526	0.783806
14-00228	0.000644149	0.15702	0	0.227864	0.6028	0	0	0	0.0116729	0	0.13965	1.07546
14-00231	0.127248	0	0	0.116049	0.693975	0	0	0	0.062728	0	0.166742	1.07864
14-00259	0.012154	0.0245651	0.363979	0.213975	0.385328	0	0	0	0	0	0.122617	1.1008
14-00279	0	0.027896	0.408345	0.127748	0.436012	0	0	0	0	0	0.405077	0.945195
14-00289	0.167849	0.167891	0.129636	0.00455196	0.436352	0	0.0937196	0	0	0	0.326815	1.05315
14-00331	0	0.0563998	0.285681	0.123018	0.534902	0	0	0	0	0	0.309876	0.999842
14-00355	0.385762	0.0123743	0.085049	0.189378	0.301977	0	0	0	0.0254599	0	0.2098	1.07387
14-00359	0	0.00759817	0.577032	0.0967612	0.318609	0	0	0	0	0	0.418333	0.958143
14-00376	0	0	0.558915	0.122236	0.318849	0	0	0	0	0	0.535764	0.860217
14-00380	0.105818	0.157236	0.165323	0.440962	0.123904	0	0	0	0.0067569	0	0.37967	0.944172
14-00423	0	0.00399231	0.313521	0.139356	0.543131	0	0	0	0	0	0.386769	0.949365
14-00425	0	0.0337636	0.391121	0.00238	0.567053	0	0.00568249	0	0	0	0.671717	0.740251
14-00434	0.0358223	0.0150219	0.016577	0.20071	0.701662	0	0	0	0.0302071	0	0.0849626	1.11196
14-00447	0	0.0593267	0	0.125558	0.802882	0	0	0	0.0122329	0	0.197858	1.0662
14-00448	0	0.00473342	0.367926	0	0.255139	0.0235386	0	0.348663	0	0	0.468288	0.886438
14-00454	0	0.0163282	0.195063	0.195475	0.593133	0	0	0	0	0	0.615822	0.78747
14-00458	0	0.38091	0.217288	0.233382	0.16842	0	0	0	0	0	0.479161	0.931734
14-00464	0	0.00316822	0.27303	0.169569	0.554233	0	0	0	0	0	0.270093	1.01588
14-00473	0.069875	0.255073	0	0.274539	0.352678	0	0	0	0.047835	0	0.189015	1.06479
14-00476	0	0.162387	0.427727	0.168693	0.241193	0	0	0	0	0	0.589109	0.816387
14-00488	0	0.0292574	0.406825	0.00460168	0.145708	0.175836	0.0156247	0	0.222148	0	0.601547	0.798375
14-00495	0.13147	0	0	0	0.749536	0	0	0.0228531	0.096141	0	0.561023	0.830332
14-00496	0.265521	0.419268	0	0.139457	0	0.0971891	0.00623886	0	0.0723254	0	0.833077	0.564766
14-00504	0.046916	0	0	0.16086	0.770686	0	0	0	0.0215378	0	0.117301	1.10897
14-00514	0	0.0120853	0.426434	0	0.403759	0	0	0.157722	0	0	0.277539	1.02606
14-00528	0.0452616	0	0	0.187464	0.702338	0	0	0	0.0649359	0	0.309677	0.987797
14-00542	0	0.109445	0.0332704	0	0.433353	0	0.265317	0.158615	0	0	0.639359	0.771491
14-00546	0	0.100934	0.115325	0.185329	0.598412	0	0	0	0	0	0.487978	0.87624
14-00559	0.0352411	0.0157539	0.283354	0.293179	0.372473	0	0	0	0	0	0.125515	1.07858
14-00564	0	0	0.440668	0.069519	0.489813	0	0	0	0	0	0.443858	0.925544
14-00567	0	0	0.212745	0.12893	0.658325	0	0	0	0	0	0.612092	0.789562
14-00578	0	0.00885094	0.245616	0.0360994	0.62579	0	0	0	0.0836435	0	0.268714	1.02543
14-00581	0.0220238	0.0352847	0.426755	0.00329593	0.332318	0	0	0.180322	0	0	0.342681	0.984914
14-00588	0.166736	0.384996	0	0.266016	0	0	0.12622	0	0.0560309	0	0.839664	0.555377
14-00597	0.320297	0.0458368	0.377745	0.214725	0.0194666	0	0	0	0.0219305	0	0.31533	1.04211
14-00599	0.0626522	0.243404	0.154148	0.284583	0	0.0575384	0.0271705	0	0.170504	0	0.616593	0.786541
14-00602	0	0.0294941	0.532984	0.175467	0.262055	0	0	0	0	0	0.691684	0.721065
14-00608	0	0.00029518	0.600082	0.125531	0.274091	0	0	0	0	0	0.403405	0.968964
14-00613	0	0	0.316291	0.100694	0.583015	0	0	0	0	0	0.637505	0.769214
14-00618	0	0.0411935	0.62414	0.0536969	0.280969	0	0	0	0	0	0.724548	0.690616
14-00632	0	0.0517373	0.579117	0.142244	0.190303	0	0.0102271	0	0.026372	0	0.477422	0.913589
14-00643	0	0	0.278501	0.167597	0.553902	0	0	0	0	0	0.300582	0.998331
14-00658	0	0.0563922	0.467342	0.00141764	0.442252	0	0	0	0.0325961	0	0.605293	0.803379
14-00667	0.151857	0.0343562	0.263092	0.122907	0.139871	0.0116844	0	0	0.276233	0	0.186164	1.05082
14-00670	0	0.0244723	0.534442	0.11359	0.327496	0	0	0	0	0	0.418911	0.951285
14-00672	0	0.0468996	0.466054	0.198592	0.0669014	0	0.221553	0	0	0	0.786378	0.617767
14-00676	0.191072	0.151864	0.0929388	0.322547	0	0	0.241578	0	0	0	0.513961	0.92779
14-00681	0.0624601	0.0941883	0.242728	0.222958	0.275842	0	0.0618807	0	0.039944	0	0.65618	0.754323
14-00690	0	0.25315	0.224988	0.268675	0.253187	0	0	0	0	0	0.154778	1.10812
14-00712	0	0.10182	0.519422	0.205089	0.160674	0	0.0129956	0	0	0	0.576032	0.828887
14-00714	0.0117047	0	0.0759024	0	0.536226	0.0385123	0	0.12939	0.208265	0	0.35361	0.952924
14-00725	0.0236955	0.106346	0.0995306	0.283722	0.0937332	0	0.392973	0	0	0	0.658975	0.784415
14-00730	0	0.0404891	0.679062	0.0758833	0.204566	0	0	0	0	0	0.804606	0.592815
14-00735	0	0.045181	0.263398	0.142795	0.35558	0.193045	0	0	0	0	0.51223	0.862303
14-00739	0	0	0.428896	0	0.501753	0	0	0.0660763	0.00327511	0	0.372456	0.975792
14-00742	0	0.112414	0.454553	0.231884	0.201148	0	0	0	0	0	0.361934	0.982164
14-00757	0	0	0.423417	0.128457	0.448125	0	0	0	0	0	0.257338	1.04139
14-00761	0	0.0237351	0.427785	0.119068	0.429411	0	0	0	0	0	0.242681	1.05443
14-00774	0.160402	0.00645111	0.0642726	0	0.0156951	0.166705	0.0562597	0	0.530214	0	0.552443	0.834584
14-00780	0.097895	0.375845	0.0687288	0.415022	0	0	0.0214516	0	0.0210574	0	0.761236	0.6482
14-00781	0	0	0.480293	0	0.519707	0	0	0	0	0	0.230766	1.09025
14-00787	0.0101459	0.023277	0.538125	0.0676098	0.285797	0	0.0750452	0	0	0	0.823846	0.56917
14-00798	0	0	0.485548	0.111809	0.402643	0	0	0	0	0	0.206923	1.08457
14-00815	0	0.192584	0.386752	0.318622	0	0	0.102042	0	0	0	0.656701	0.762944
14-00817	0	0	0.524246	0.020537	0.41799	0	0	0	0.037227	0	0.504296	0.888499
14-00831	0	0.0306678	0.752635	0.13778	0.0741818	0	0.00473546	0	0	0	0.796368	0.605113
14-00832	0	0	0.419795	0	0.510834	0	0	0.0693709	0	0	0.200204	1.0875
14-00901	0.0890303	0.00314923	0	0	0.103651	0.00900509	0.0359706	0	0.759194	0	0.482176	0.879099
15-00014	0.0354854	0.0011056	0.00768592	0.233526	0.69191	0	0	0	0.0302871	0	0.101066	1.10058
15-00018	0.229432	0.0621057	0	0	0.501637	0	0	0	0.206826	0	0.036807	1.15288
15-00024	0	0.0296199	0.456826	0	0.513555	0	0	0	0	0	0.492565	0.899164
15-00029	0	0.236148	0.299582	0.15681	0.307459	0	0	0	0	0	0.281043	1.04963
15-00043	0	0.0257578	0.520049	0.10654	0.347653	0	0	0	0	0	0.171276	1.11819
15-00045	0	0.0442789	0.454667	0.108324	0.392731	0	0	0	0	0	0.301195	1.02483
15-00051	0	0.0118624	0.38458	0.11493	0.488627	0	0	0	0	0	0.600544	0.79959
15-00057	0.298438	0.202664	0.0407588	0.354885	0	0	0	0	0.103253	0	0.604794	0.800186
15-00073	0.155123	0.245009	0	0.241375	0.049144	0	0	0	0.309349	0	0.640821	0.767058
15-00075	0.10832	0.233484	0.00911283	0.23815	0	0.063424	0.12581	0	0.221698	0	0.722821	0.690052
15-00081	0	0.116263	0.59009	0.149764	0.143882	0	0	0	0	0	0.376471	1.00979
15-00084	0	0.0290805	0.207067	0.130412	0.633441	0	0	0	0	0	0.237213	1.03902
15-00123	0	0.0802534	0.312025	0.0893678	0.515153	0	0	0	0.00320097	0	0.375733	0.964821
15-00140	0.0855209	0.240724	0.358952	0.25016	0	0.0530115	0	0	0.0116317	0	0.62309	0.795194
15-00147	0.106223	0.150779	0.278075	0.2052	0.143637	0.0312116	0.0801655	0	0.00470931	0	0.829313	0.56625
15-00169	0	0.014062	0.658527	0.192966	0.0707887	0	0.0636566	0	0	0	0.571297	0.846468
15-00171	0.0997299	0.00120057	0	0	0.271273	0	0	0.0863576	0.541438	0	0.447798	0.895785
15-00175	0.013416	0.0170946	0	0	0.541936	0	0.013994	0.331121	0.0824392	0	0.442376	0.898503
15-00194	0.085083	0.019763	0	0.0636583	0.27239	0.157628	0	0	0.401478	0	0.447048	0.896065
15-00201	0.292084	0.095146	0.0233794	0.372916	0	0	0.187778	0	0.0286973	0	0.792288	0.610026
15-00229	0	0.0718493	0.304542	0.013858	0.60975	0	0	0	0	0	0.611219	0.793379
15-00231	0	0	0.534865	0.0659355	0.3992	0	0	0	0	0	0.424033	0.950657
15-00237	0	0.103229	0.094155	0.0792305	0.379674	0.337842	0	0	0.00586955	0	0.27105	1.02141
15-00246	0	0.163116	0.169305	0.268134	0.0559711	0.00605655	0.337418	0	0	0	0.821809	0.575154
15-00248	0	0.0918602	0.392313	0.173436	0.306459	0	0.0359317	0	0	0	0.587482	0.811777
15-00261	0.0710765	0.0833719	0.103123	0.146646	0.268279	0	0	0	0.327503	0	0.100953	1.06922
15-00269	0	0.0611856	0.642124	0.150487	0.146203	0	0	0	0	0	0.691468	0.726181
15-00275	0.119165	0.126948	0.467887	0.192173	0	0.0938268	0	0	0	0	0.534668	0.87349
15-00276	0	0.0526563	0.216138	0.061228	0.669978	0	0	0	0	0	0.384737	0.957303
15-00279	0.0410155	0.0977786	0.0199018	0.235559	0.572561	0	0	0	0.0331843	0	0.036118	1.12172
15-00287	0.0332986	0	0.053186	0	0.661238	0	0.031227	0.22105	0	0	0.499165	0.868438
15-00296	0	0.130059	0.0654064	0.335978	0.468557	0	0	0	0	0	0.0468074	1.10509
15-00300	0	0.1272	0.594146	0.223435	0.00660843	0	0.0486098	0	0	0	0.593915	0.833401
15-00302	0.0392177	0.043748	0.276612	0.0164256	0.623997	0	0	0	0	0	0.348619	0.991513
15-00303	0.0735963	0.0530099	0.488284	0.039383	0.345727	0	0	0	0	0	0.297023	1.05431
15-00312	0	0.457911	0.0848125	0.375003	0.0151917	0.014411	0.0526716	0	0	0	0.798965	0.604613
15-00320	0	0.0341615	0.351679	0.163171	0.450989	0	0	0	0	0	0.47042	0.893519
15-00331	0	0.0204112	0.464937	0.137903	0.376749	0	0	0	0	0	0.256564	1.04797
15-00338	0	0	0.681261	0	0.297379	0.0213598	0	0	0	0	0.743756	0.671155
15-00351	0.0435319	0.0334745	0	0	0.459732	0	0	0	0.463262	0	0.228116	1.01352
15-00353	0.333064	0.533114	0	0.102304	0	0	0	0	0.0315177	0	0.795924	0.703106
15-00371	0	0.0809481	0.655581	0.0755259	0.187945	0	0	0	0	0	0.61533	0.812942
15-00377	0	0.0389613	0.459712	0.0350352	0.466292	0	0	0	0	0	0.649973	0.761208
15-00383	0	0.0686185	0.451488	0	0.351328	0	0	0.128566	0	0	0.42331	0.94095
15-00395	0.137881	0.00198666	0.0742155	0	0.193435	0.0166948	0	0	0.575787	0	0.135321	1.05216
15-00417	0	0.0497686	0.578725	0.135733	0.235773	0	0	0	0	0	0.564072	0.841944
15-00464	0	0.166003	0.485736	0.134115	0.0405947	0.0240323	0	0	0.149519	0	0.554818	0.848775
15-00470	0	0.0508838	0.482	0.19229	0.274826	0	0	0	0	0	0.694898	0.718506
15-00471	0	0.0290006	0.466717	0	0.475399	0	0.0288831	0	0	0	0.708824	0.704628
15-00479	0.0511373	0.00097594	0	0.188143	0.682154	0	0	0	0.07759	0	0.279202	1.0034
15-00482	0	0.207525	0.215345	0.0519776	0.439105	0.0860468	0	0	0	0	0.216688	1.08332
15-00491	0.231938	0.155722	0.00161494	0.330583	0.0676467	0	0.0342941	0	0.178201	0	0.266123	1.02222
15-00525	0	0	0.380736	0	0.619264	0	0	0	0	0	0.636237	0.772789
15-00534	0	0.00671823	0.351288	0.165643	0.476351	0	0	0	0	0	0.57271	0.819556
15-00539	0.0184977	0.00346436	0	0.289759	0.342559	0.259938	0	0	0.0857819	0	0.174749	1.0448
15-00556	0	0.0262009	0.23468	0	0.722192	0	0	0.0169273	0	0	0.542732	0.848259
15-00559	0.13551	0.0557922	0.258292	0.193115	0.357291	0	0	0	0	0	0.311124	0.997477
15-00563	0.0378065	0.00815136	0	0.224914	0.649551	0	0	0	0.0795772	0	0.0713093	1.10794
15-00572	0	0	0.301081	0	0.502898	0	0	0	0.196021	0	0.459227	0.898989
15-00578	0.0475814	0	0	0.199721	0.70747	0	0	0	0.0452272	0	0.197636	1.05244
15-00593	0	0.0571942	0.170968	0	0.670492	0	0	0.101346	0	0	0.302133	1.00432
15-00595	0.0485326	0.252699	0.0978336	0.315525	0.0254734	0.0369655	0.0821963	0	0.140775	0	0.730725	0.68357
15-00608	0.157921	0.189959	0	0.502834	0	0	0.110361	0	0.0389249	0	0.740575	0.673944
15-00610	0	0	0.527132	0.0624022	0.410466	0	0	0	0	0	0.45525	0.926342
15-00614	0	0.496314	0	0.114415	0.257237	0	0	0	0.132034	0	0.723699	0.696249
15-00615	0	0	0.492602	0	0.507398	0	0	0	0	0	0.418811	0.958577
15-00616	0	0.0586142	0.132641	0	0.28867	0	0	0.520075	0	0	0.241187	0.993676
15-00626	0	0	0.44875	0	0.382309	0	0	0.16894	0	0	0.701632	0.713952
15-00633	0.157734	0	0.00597727	0.278155	0.505983	0	0	0	0.0521501	0	0.0499156	1.11039
15-00650	0.0650474	0.00330836	0.300483	0.328779	0.302383	0	0	0	0	0	0.269204	1.00108
15-00653	0	0	0.4278	0	0.444635	0	0	0.127564	0	0	0.505788	0.873792
15-00670	0	0	0.162605	0	0.741281	0	0	0.0961142	0	0	0.619329	0.784125
15-00674	0	0.0124335	0.463405	0	0.460287	0	0	0.0638747	0	0	0.264237	1.05447
15-00680	0	0.0790776	0.296447	0.0984933	0.525982	0	0	0	0	0	0.199162	1.07388
15-00683	0	0.017325	0.616624	0.227427	0.138624	0	0	0	0	0	0.567652	0.834862
15-00688	0	0.0926852	0.557217	0.100515	0.249583	0	0	0	0	0	0.592271	0.821608
15-00692	0.0757646	0.0160547	0.420023	0.248454	0	0.0918696	0.147834	0	0	0	0.809379	0.592542
15-00693	0.162062	0.00468644	0	0.0680503	0.693619	0	0	0	0.0715826	0	0.12918	1.10781
15-00701	0	0	0.47977	0	0.50106	0	0	0	0.0191702	0	0.347708	1.00668
15-00702	0	0	0.45273	0	0.511417	0	0	0	0.0358535	0	0.484201	0.900474
15-00717	0.122928	0.0672587	0.0186087	0.277064	0.479203	0	0	0	0.0349376	0	0.0351473	1.11817
15-00724	0	0.0855207	0.370686	0.216119	0.189616	0	0.138058	0	0	0	0.726238	0.686415
15-00734	0	0.024162	0.388451	0.153618	0.43377	0	0	0	0	0	0.231876	1.0504
15-00755	0	0.0871496	0	0	0.710337	0	0.00139137	0	0.201122	0	0.430833	0.91548
15-00756	0	0.0166797	0.289853	0.144763	0.548705	0	0	0	0	0	0.426828	0.921667
15-00763	0	0	0.14388	0.114849	0.741271	0	0	0	0	0	0.657334	0.75301
15-00766	0	0.0216091	0.332252	0.305804	0.340335	0	0	0	0	0	0.191659	1.04621
15-00767	0	0.0443456	0.640951	0.269846	0.0413165	0	0.0035409	0	0	0	0.625343	0.787315
15-00777	0.0421269	0	0.363519	0	0.594354	0	0	0	0	0	0.198468	1.09844
15-00778	0	0.136329	0.347487	0.270224	0.24596	0	0	0	0	0	0.474453	0.891831
15-00782	0.0768253	0.306902	0.116292	0.350821	0	0.0388319	0.0899073	0	0.02042	0	0.81333	0.581745
15-00786	0.0783441	0	0.514777	0.183884	0.194809	0.0281866	0	0	0	0	0.745796	0.667935
15-00807	0	0.00564551	0.415445	0.0449243	0.533986	0	0	0	0	0	0.451878	0.920795
15-00811	0.230452	0.348917	0	0.289563	0	0.0666359	0	0	0.0644324	0	0.688868	0.733088
15-00813	0	0.0429591	0.264156	0.177906	0.510357	0	0	0	0.00462127	0	0.372945	0.95193
15-00819	0	0	0.509335	0	0.490665	0	0	0	0	0	0.493753	0.901427
15-00821	0.0689371	0.266478	0.300072	0.275021	0	0.077033	0	0	0.0124597	0	0.651763	0.763629
15-00829	0	0	0.578389	0	0.396126	0	0	0.0254848	0	0	0.396332	0.983894
15-00837	0	0	0.434446	0.0898277	0.475727	0	0	0	0	0	0.589811	0.810236
15-00839	0	0.065417	0.532875	0.114148	0.28756	0	0	0	0	0	0.393557	0.975903
15-00850	0	0.0264252	0.239124	0.0785296	0.655921	0	0	0	0	0	0.380418	0.958591
15-00855	0	0.00147174	0.524234	0.0988481	0.375446	0	0	0	0	0	0.563797	0.835828
15-00858	0	0.00566996	0.45596	0	0.53837	0	0	0	0	0	0.627033	0.783154
15-00864	0.284852	0.138077	0	0.294351	0	0.0758875	0.137475	0	0.0693575	0	0.708222	0.706866
15-00870	0.0320661	0.130748	0.297437	0.22427	0.29615	0	0	0	0.0193285	0	0.160822	1.08683
15-00872	0	0.0814996	0.263431	0.235096	0.419974	0	0	0	0	0	0.232719	1.03051
15-00874	0.0496031	0.00501852	0	0.132776	0.14821	0.417113	0	0	0.24728	0	0.348122	0.953375
15-00883	0	0.0228981	0.230511	0	0.746591	0	0	0	0	0	0.601835	0.801122
15-00892	0.0885983	0.0219302	0.0257767	0.30686	0.511975	0	0	0	0.0448605	0	0.0395353	1.10831
15-00900	0.111076	0	0.073061	0.244195	0.554156	0	0	0	0.017512	0	0.163416	1.06028
15-00903	0.00788866	0.0433416	0	0	0.473843	0	0	0	0.474927	0	0.210851	1.02182
15-00909	0.0267122	0.0326504	0	0	0.514755	0	0	0.10072	0.325162	0	0.208428	1.02381
15-00912	0	0.0121013	0.493161	0.142474	0.352264	0	0	0	0	0	0.383154	0.966701
15-00921	0.524066	0.154577	0.00199112	0.26221	0	0	0	0	0.0571552	0	0.548881	0.879736
15-00929	0.107749	0.132184	0.314899	0.334515	0.104934	0	0	0	0.00571966	0	0.404764	0.943185
15-00936	0.0164422	0.0963532	0.0407118	0.119641	0.653524	0	0	0	0.0733273	0	0.269929	1.01044
15-00939	0	0.0261774	0.259816	0	0.431081	0	0.01652	0.266406	0	0	0.515573	0.856655
15-00961	0.038367	0	0.3884	0.164695	0.408538	0	0	0	0	0	0.277615	1.02114
15-00965	0.0262595	0	0.181964	0.00766329	0.5424	0.241713	0	0	0	0	0.345651	0.99139
15-00967	0	0.0879578	0.45042	0.144642	0.177061	0	0.139919	0	0	0	0.829938	0.559128
15-00974	0	0.0106304	0	0	0.66113	0	0.0298063	0.249124	0.0493094	0	0.467428	0.887072
15-00975	0	0.0106432	0.328147	0	0.336585	0	0	0.324625	0	0	0.254846	1.00906
15-00976	0	0.0219714	0.494941	0	0.340003	0	0	0.143086	0	0	0.294612	1.02815
15-00979	0	0.0265377	0.378553	0	0.541398	0.0535117	0	0	0	0	0.280433	1.04535
15-00981	0	0.0684339	0.400343	0.118503	0.41272	0	0	0	0	0	0.574497	0.822027
15-00990	0.0273944	0	0.117792	0.258838	0.595976	0	0	0	0	0	0.0691173	1.10878
16-00001	0	0.0131092	0.285566	0.116492	0.584833	0	0	0	0	0	0.544073	0.841578
16-00003	0	0.00371486	0.368917	0.0489799	0.578388	0	0	0	0	0	0.436059	0.928931
16-00004	0.0417772	0.181692	0.299296	0.325839	0.151397	0	0	0	0	0	0.484566	0.887744
16-00007	0	0.0352819	0.561933	0	0	0.37409	0.0112677	0	0.017427	0	0.448838	0.944114
16-00010	0	0	0.353705	0.21063	0.435665	0	0	0	0	0	0.399737	0.935978
16-00027	0	0.0481279	0.469709	0.0215396	0.440063	0	0.020561	0	0	0	0.752199	0.658135
16-00031	0	0.00657506	0.359847	0.018011	0.447778	0.127134	0	0	0.0406547	0	0.516264	0.867711
16-00048	0	0.130431	0.41017	0.164129	0.272178	0	0	0	0.0230917	0	0.287235	1.03268
16-00050	0.0172441	0.058742	0.125541	0.178032	0.512019	0.108422	0	0	0	0	0.174001	1.06349
16-00056	0	0.186465	0.225632	0.0978312	0.490073	0	0	0	0	0	0.47501	0.898932
16-00067	0	0.0129249	0.662212	0.178428	0.146436	0	0	0	0	0	0.314933	1.04339
16-00073	0.0553999	0	0	0.167049	0.700944	0	0	0	0.0766067	0	0.093473	1.1088
16-00075	0	0.181045	0.383517	0.229011	0.180596	0	0.0258312	0	0	0	0.589867	0.814795
16-00077	0	0.0980491	0.270741	0.15011	0.4811	0	0	0	0	0	0.274733	1.01958
16-00078	0.00341228	0.15909	0	0.23247	0.549796	0	0	0	0.0552322	0	0.0802254	1.09842
16-00087	0	0	0.503327	0.0555489	0.441124	0	0	0	0	0	0.71608	0.696897
16-00088	0	0.0132651	0.363171	0.0105885	0.60624	0	0	0	0.00673567	0	0.710056	0.703298
16-00094	0	0.0255629	0.240426	0	0.55854	0	0	0	0.175471	0	0.30087	0.998867
16-00102	0	0	0.510432	0.0884002	0.401168	0	0	0	0	0	0.698576	0.714381
16-00109	0	0.187593	0.0970477	0.0559783	0.659381	0	0	0	0	0	0.517859	0.865231
16-00113	0	0.30585	0.238222	0.30094	0.154988	0	0	0	0	0	0.336031	1.01301
16-00115	0	0	0.534256	0	0.287876	0	0	0.177869	0	0	0.28585	1.03314
16-00118	0.0422141	0	0	0.170265	0.738162	0	0	0	0.0493587	0	0.160447	1.07817
16-00120	0	0.0175167	0.408925	0.0455446	0.528014	0	0	0	0	0	0.674966	0.736682
16-00124	0.0631361	0.0249704	0.258307	0	0.385196	0.203325	0.032412	0	0.0326531	0	0.612327	0.790948
16-00129	0.0931034	0.163377	0.123814	0.407564	0.181017	0	0.0311247	0	0	0	0.171985	1.06723
16-00132	0.318182	0	0	0	0	0.188829	0	0.440693	0.0522947	0	0.152679	1.05477
16-00139	0.14008	0.227151	0	0.0507625	0.302744	0.247716	0	0	0.0315468	0	0.1228	1.14238
16-00143	0	0	0.498681	0.0935962	0.407723	0	0	0	0	0	0.429784	0.938643
16-00145	0	0.122524	0.688243	0.0191675	0.170065	0	0	0	0	0	0.56074	0.888742
16-00150	0	0.163614	0.39596	0.207667	0.232759	0	0	0	0	0	0.479295	0.900526
16-00151	0	0.0792538	0.409254	0.13051	0.130086	0.0712773	0.179619	0	0	0	0.768943	0.638625
16-00157	0	0.000143105	0.375535	0.111126	0.513196	0	0	0	0	0	0.412283	0.938618
16-00217	0	0.0320118	0.590428	0.208387	0.169173	0	0	0	0	0	0.408803	0.959868
16-00220	0	0.0383698	0.539375	0.0172291	0.374368	0	0	0.0306583	0	0	0.599472	0.811481
16-00226	0.0228503	0	0.240097	0	0.626914	0	0	0.0417193	0.0684186	0	0.136314	1.10491
16-00249	0	0.0380715	0.655334	0.107765	0.198829	0	0	0	0	0	0.3402	1.0376
16-00264	0.126716	0.12668	0	0.0197194	0.33648	0.0375777	0.0583914	0	0.294435	0	0.66284	0.751224
16-00269	0	0.00917809	0.441984	0.110742	0.438096	0	0	0	0	0	0.564566	0.830182
16-00271	0.0569511	0.123449	0.167977	0.15432	0.497303	0	0	0	0	0	0.432158	0.918669
16-00273	0.0518991	0.0357554	0.360632	0	0	0.477841	0	0.0519465	0.0219259	0	0.479185	0.894696
16-00278	0	0.147191	0.43819	0.134609	0.280009	0	0	0	0	0	0.685481	0.727634
16-00289	0	0.0115132	0.146448	0.0866944	0.755344	0	0	0	0	0	0.534031	0.850514
16-00292	0	0.00861574	0.527549	0.0401139	0.423722	0	0	0	0	0	0.612146	0.797907
16-00303	0	0.0710897	0.324649	0.144348	0.459912	0	0	0	0	0	0.140926	1.10175
16-00307	0	0	0.352785	0.195665	0.45155	0	0	0	0	0	0.494936	0.874155
16-00315	0.0452307	0.00786814	0	0	0.138546	0.378235	0.00152744	0	0.428593	0	0.364957	0.944458
16-00316	0	0.13787	0.464005	0.123696	0.177083	0.0973462	0	0	0	0	0.345482	1.01164
16-00332	0	0.093197	0.481898	0	0.213674	0	0	0.211232	0	0	0.215402	1.08159
16-00339	0	0.176195	0.419016	0.124579	0.280211	0	0	0	0	0	0.442918	0.940928
16-00344	0	0.100196	0.432834	0.0819353	0.385034	0	0	0	0	0	0.357762	0.995133
16-00351	0	0.0308233	0.605693	0.142355	0.215648	0	0.00548045	0	0	0	0.718494	0.694765
16-00354	0	0	0.357921	0.103083	0.538996	0	0	0	0	0	0.368864	0.967781
16-00356	0	0.239295	0.0954373	0.0686463	0.223165	0.373456	0	0	0	0	0.123972	1.12718
16-00358	0	0.281874	0.295494	0.245184	0.177448	0	0	0	0	0	0.536587	0.864253
16-00373	0	0.0916986	0.531101	0.117021	0.26018	0	0	0	0	0	0.440317	0.944692
16-00392	0.214401	0	0	0	0.639879	0	0	0.14572	0	0	0.242158	1.04216
16-00406	0	0.135415	0.394215	0.201376	0.268994	0	0	0	0	0	0.324909	1.00443
16-00410	0	0.0110106	0.442658	0.0165466	0.529785	0	0	0	0	0	0.667152	0.744803
16-00459	0.0414193	0.00489912	0	0	0.65347	0.171921	0.0257981	0	0.102492	0	0.589115	0.808506
16-00460	0	0.0502055	0.580813	0.190976	0.107892	0	0.070113	0	0	0	0.677304	0.739566
16-00465	0.210199	0	0.382188	0.254103	0.153509	0	0	0	0	0	0.210857	1.06955
16-00474	0	0	0.451206	0	0.511069	0	0	0.0377255	0	0	0.506298	0.882388
16-00479	0	0	0.444165	0	0.415573	0	0	0.140262	0	0	0.374369	0.966801
16-00481	0	0.00833193	0.282461	0	0.685566	0	0	0.0236415	0	0	0.400851	0.954084
16-00483	0	0	0.446964	0.11863	0.434407	0	0	0	0	0	0.560055	0.833376
16-00491	0.412664	0	0.00835615	0.0842248	0.445191	0	0	0	0.0495644	0	0.198047	1.09401
16-00494	0.0479058	0	0.00571247	0.233982	0.668709	0	0	0	0.0436916	0	0.0599625	1.11848
16-00498	0	0.0154918	0.564948	0.0577162	0.361844	0	0	0	0	0	0.73656	0.675251
16-00504	0	0.0945736	0.604458	0.089148	0.19325	0	0.0185708	0	0	0	0.548265	0.873126
16-00510	0.0905784	0.239236	0.208158	0	0.162135	0	0.116832	0.183061	0	0	0.601665	0.828091
16-00519	0	0.0284049	0.417936	0.0664578	0.487201	0	0	0	0	0	0.706774	0.706721
16-00525	0	0.0315939	0.444694	0.232174	0.286264	0	0	0	0.00527344	0	0.371354	0.961286
16-00538	0.152192	0.0087811	0.439518	0	0.177286	0	0	0.222222	0	0	0.195146	1.08623
16-00540	0	0.10559	0.0860677	0.176367	0.631976	0	0	0	0	0	0.272984	1.00943
16-00547	0.359281	0.0442342	0.217153	0.154988	0.224344	0	0	0	0	0	0.166413	1.12912
16-00548	0.126099	0.0104496	0	0.0585289	0.493634	0.0523094	0	0	0.258979	0	0.124604	1.07851
16-00566	0.225673	0	0	0	0.482375	0	0	0.284517	0.00743503	0	0.356537	0.955429
16-00627	0	0.0515809	0.600425	0.123632	0.224362	0	0	0	0	0	0.293738	1.05868
16-00699	0	0	0.572144	0.018475	0.381524	0.0278569	0	0	0	0	0.584786	0.827158
16-00702	0.0139945	0.0956899	0.652117	0.168605	0.0695934	0	0	0	0	0	0.496319	0.921321
16-00705	0.155165	0.297401	0.042397	0.218792	0	0.0658187	0.0322329	0	0.188193	0	0.741618	0.669845
16-00708	0	0.0541729	0.201058	0.230182	0.514587	0	0	0	0	0	0.237798	1.02294
16-00710	0	0.0314762	0.581281	0.186322	0.199645	0	0.00127579	0	0	0	0.5407	0.857166
16-00724	0	0.0935376	0.42756	0.210429	0.268473	0	0	0	0	0	0.323815	1.00112
16-00731	0	0.0555591	0.463121	0.190476	0.290843	0	0	0	0	0	0.346359	0.987518
16-00733	0.0169013	0.120202	0	0.163858	0.52845	0	0	0	0.170589	0	0.0932128	1.08463
16-00755	0	0.448708	0.176808	0.163086	0.0893941	0.0702652	0	0	0.0517383	0	0.306954	1.09665
16-00766	0	0.0718638	0.166996	0.355714	0.405426	0	0	0	0	0	0.220811	1.01734
16-00770	0	0.0202135	0.540452	0.0953407	0.343994	0	0	0	0	0	0.433152	0.943033
16-00771	0	0.0796111	0.555705	0.138798	0.225886	0	0	0	0	0	0.380064	0.990471
16-00810	0	0.131991	0.117853	0.252241	0.47152	0	0	0	0.0263957	0	0.072709	1.10322
16-00815	0	0.0765508	0.483857	0.13817	0.301422	0	0	0	0	0	0.131309	1.14011
16-00818	0.00449858	0.0371585	0	0	0.519668	0	0.0084679	0.402456	0.0277516	0	0.251659	0.997587
16-00820	0	0	0.258637	0.12092	0.437832	0	0	0	0.182611	0	0.330412	0.967809
16-00822	0	0.144676	0.476636	0.151464	0.227224	0	0	0	0	0	0.340773	1.01737
16-00831	0	0	0.323567	0	0.50971	0	0	0.140667	0.0260555	0	0.30112	1.00105
16-00836	0	0.0593339	0.467612	0.0688707	0.404183	0	0	0	0	0	0.238825	1.07682
16-00846	0.149165	0.000230585	0	0	0.178265	0.161281	0	0.511058	0	0	0.27573	0.980326
16-00867	0	0.00521947	0.452281	0.127543	0.414957	0	0	0	0	0	0.612279	0.790897
16-00875	0	0.0216637	0.613079	0.178697	0.186561	0	0	0	0	0	0.632221	0.779367
16-00882	0.013328	0.0951416	0.0354357	0.111697	0.744398	0	0	0	0	0	0.149796	1.09277
16-00951	0.232692	0	0	0.193545	0.369785	0	0.022234	0	0.181743	0	0.311552	0.975569
16-01004	0	0	0.393986	0.184011	0.422003	0	0	0	0	0	0.279749	1.01628
16-01005	0	0.0285759	0.525443	0.294095	0.151886	0	0	0	0	0	0.368239	0.969958
16-01010	0.162196	0	0	0	0.411632	0	0.139255	0.200773	0.0861448	0	0.527917	0.849599
16-01017	0	0	0.469455	0	0.426637	0	0	0.103909	0	0	0.230041	1.06933
16-01047	0.0249868	0	0.197007	0.00335296	0.689365	0.0852882	0	0	0	0	0.562495	0.833408
16-01049	0.126238	0.185955	0.306118	0.38169	0	0	0	0	0	0	0.438346	0.933139
16-01061	0	0.119042	0.105284	0.109542	0.666132	0	0	0	0	0	0.536839	0.84603
16-01080	0	0.00357167	0.360034	0.0590446	0.57735	0	0	0	0	0	0.623639	0.781553
16-01082	0.176496	0.141447	0.0822346	0.409659	0	0.099153	0.0661818	0	0.0248279	0	0.708463	0.709095
16-01093	0	0.0498995	0.597347	0.121441	0.222207	0	0.00910534	0	0	0	0.701075	0.713937
16-01094	0.130025	0.187758	0.318586	0.30077	0	0.0628615	0	0	0	0	0.562093	0.839923
16-01097	0	0.0584	0.613266	0.170061	0.067904	0.0151027	0.0752664	0	0	0	0.858129	0.51568
16-01100	0.149942	0	0.0465971	0.167273	0.632072	0	0	0	0.00411598	0	0.0499208	1.13915
16-01102	0	0.0449904	0.598803	0.117965	0.238241	0	0	0	0	0	0.494462	0.904494
16-01103	0	0.078694	0.149886	0.0666072	0.704813	0	0	0	0	0	0.398561	0.946353
16-01109	0	0	0.368125	0	0.412671	0.164773	0	0	0.0544318	0	0.528986	0.858534
16-01121	0	0	0.257626	0	0.723946	0	0	0	0.0184287	0	0.620215	0.785123
16-01127	0.0136342	0	0.335994	0.176047	0.474325	0	0	0	0	0	0.19916	1.05976
16-01138	0.0099548	0.0967727	0.126174	0.238667	0.307157	0.0571513	0	0	0.164123	0	0.313196	0.966971
16-01151	0	0	0.434942	0	0.565058	0	0	0	0	0	0.556444	0.844035
16-01185	0	0.0300747	0.424868	0.13329	0.411767	0	0	0	0	0	0.392708	0.954781
16-01191	0.00740513	0.0263875	0.179193	0.0227298	0.5606	0.203685	0	0	0	0	0.100604	1.13921
16-01192	0.12764	0.482262	0	0.228015	0	0.0891329	0	0	0.0729503	0	0.658044	0.787877
16-01201	0	0.00978308	0.35242	0.0311087	0.599225	0	0	0	0.00746404	0	0.424428	0.937932
16-01210	0	0	0.621027	0.0792359	0.261074	0.038663	0	0	0	0	0.521225	0.882923
16-01216	0.154452	0.0212967	0.636959	0.100402	0.0356476	0.0512421	0	0	0	0	0.407561	1.00206
16-01219	0	0.0383467	0.455265	0.147789	0.251561	0.0473117	0.0597266	0	0	0	0.798515	0.611247
16-01223	0.0759014	0.0347364	0	0	0.61666	0	0.0413892	0.130291	0.101022	0	0.35066	0.960605
16-01225	0	0.0410336	0.208058	0.0441057	0.688287	0.00548545	0	0	0.0130304	0	0.547719	0.841164
16-01227	0	0	0.267218	0	0.616241	0.0554722	0	0.0510104	0.010058	0	0.661692	0.748648
16-01237	0	0.0189753	0.560483	0.0880039	0.305523	0.0062181	0	0	0.0207972	0	0.516054	0.879289
16-01254	0	0.13566	0.380737	0.226242	0.257362	0	0	0	0	0	0.29509	1.0191
16-01262	0	0.0119245	0.420616	0.0437679	0.523692	0	0	0	0	0	0.674072	0.737577
16-01270	0	0	0.175823	0	0.667352	0	0	0.156825	0	0	0.663132	0.749687
16-01272	0	0.209955	0.356679	0.20522	0.228147	0	0	0	0	0	0.296827	1.03665

## Sheet: TableS9
TableS9. log-rank test results between cell type abundance high and low groups
CellType	GSE37642				TCGA-LAML				Beat AML
	Mean	Pval	N		Mean	Pval	N		Mean	Pval	N
			High	Low			High	Low			High	Low
AML_blast	0.153966	0.231502	207	215	0.0409031	0.0118313	47	132	0.0395181	0.368592	120	331
CMP	0.185585	0.360693	185	237	0.103391	0.146332	66	113	0.0659853	0.856451	143	308
GMP	0.156707	6.45791e-06	195	227	0.311373	0.000183689	100	79	0.292842	0.160813	241	210
HSC	0.249153	0.297587	225	197	0.140388	0.302688	81	98	0.120078	0.380917	214	237
LPC	0.055448	0.0902946	136	286	0.251027	0.184403	81	98	0.374656	0.506844	240	211
LSC	0.0468653	0.653883	131	291	0.0638625	0.50922	60	119	0.0236182	0.135566	75	376
MEP	0.0725453	0.0795665	164	258	0.0367224	0.510777	51	128	0.0138097	0.92503	69	382
MPP	0.00156084	0.0555472	3	419	0.0107957	0.323502	14	165	0.0311653	0.0130031	68	383
RApos	0.0781708	0.0436456	155	267	0.0415376	0.0348523	38	141	0.0383275	0.0445216	98	353
Patients divided into two groups, high and low based on mean cell type abundance. Red color represents log-rank p-value ≤ 0.05.

## Sheet: TableS10
TableS10. Statistic validation of LSCA score
(A) AUCs Comparison of LSCA with other three scoring system
	p-value
	1 year	2 years	3 years	4 years	5 years
LSCA vs LSC17	0.985545	0.484175	0.203156	0.216542	0.826164
LSCA vs APS	0.602235	0.255171	0.929199	0.596058	0.130322
LSCA vs CTC	0.696915	0.326202	0.745662	0.382165	0.598118
(B) Contingency table for Fisher's exact test (GSE37642)
	LSCA High	LSCA Low
CTC High	123	76
CTC Low	88	135
	p-value = 6.7 x 10-6
(C) Contingency table for Fisher's exact test (TCGA-LAML)
	LSCA High	LSCA Low
CTC High	63	26
CTC Low	26	64
	p-value = 2.2 x 10-8
(D) Contingency table for Fisher's exact test (Beat AML)
	LSCA High	LSCA Low
CTC High	138	87
CTC Low	87	139
	p-value = 1.5 x 10-6
